# Supplementary material for: Isolation and characterisation of novel Methanocorpusculum species indicates the genus is ancestrally host-associated
Source: BMC Biol. 2023 Mar 22;21:59. doi: 10.1186/s12915-023-01524-2 (PMC10035134; doi:10.1186/s12915-023-01524-2)
Supplement: Supplementary file 1 — Additional file 1: Table S1. Methanogen abundance in marsupial samples by amplicon-based sequencing. Table S2. IMG JGI annotation of the Methanocorpusculum petauri MG and Methanocorpusculum vombati CW153 genomes. Table S3. Pairwise average nucleotide identity (ANI) of HQ Methanocorpusculum. NA denotes a pairwise ANI <70%. Table S4. List of publicly available metagenomes used to recover Methanocorpusculaceae MAGs. Table S5. Genome statistics for Methanocorpusculum MAG and isolate genomes included in this study. Table S6. List of genes significant enriched between Env and Host groups. Table S7. List of significantly enriched KOs between Methanocorpusculum host groups, as determined by Fisher’s Exact Test. Table S8. Proportions of genome group that contain the differentially enriched KOs. [file 12915_2023_1524_MOESM1_ESM.xlsx]

## Sheet: List of tables
	List of Tables
	Table S1: Methanogen abundance in marsupial samples by amplicon-based sequencing
	Table S2: IMG JGI annotation of the Methanocorpusculum petauri MG and Methanocorpusculum vombati CW153 genomes
	Table S3: Pairwise average nucleotide identity (ANI) of HQ Methanocorpusculum. NA denotes a pairwise ANI <70%
	Table S4: List of publicly available metagenomes used to recover Methanocorpusculaceae MAGs
	Table S5: Genome statistics for Methanocorpusculum MAG and isolate genomes included in this study
	Table S6: List of genes significant enriched between Env and Host groups.
	Table S7: List of significantly enriched KOs between Methanocorpusculum host groups, as determined by Fisher's Exact Test
	Table S8: Proportions of genome group that contain the differentially enriched KOs

## Sheet: Table S1
	Table S1: Methanogen abundance in marsupial samples by amplicon-based sequencing
	No.	Sample ID	Marsupial	Species	g__Methanobrevibacter; s__	g__Methanocorpusculum; s__
	204	S0487	Glider - Greater	Petauroides volans	0	0
	205	S0488	Glider - Greater	Petauroides volans	0	0
	213	S1398	Glider - Greater	Petauroides volans	0	0
	215	S1400	Glider - Greater	Petauroides volans	0	0
	219	S7502	Glider - Mahogany	Petaurus gracilis	0	0.0326142
	218	S7501	Glider - Mahogany	Petaurus gracilis	0	0.00300059
	208	S7500	Glider - Mahogany	Petaurus gracilis	0	0.0287793
	207	S7499	Glider - Mahogany	Petaurus gracilis	0	0.0125224
	193	S7496	Glider - Mahogany	Petaurus gracilis	0	0.000118581
	187	S2020	Glider - Mahogany	Petaurus gracilis	0	9.48021e-05
	192	S0481	Glider - Mahogany	Petaurus gracilis	0	0
	167	S0464	Glider - Mahogany	Petaurus gracilis	1.94032e-05	0.00411347
	166	S0463	Glider - Mahogany	Petaurus gracilis	0	0.00859681
	194	S7497	Glider - Squirrel	Petaurus norfolcensis	0	0.0133718
	214	S1399	Glider - Squirrel	Petaurus norfolcensis	0	0.0074262
	211	S1396	Glider - Squirrel	Petaurus norfolcensis	0	0.00413734
	209	S0489	Glider - Squirrel	Petaurus norfolcensis	0	0.00748275
	206	S7498	Glider - Yellow-bellied	Petaurus australis	0	0
	53	S7486	Kangaroo - Eastern Grey	Macropus giganteus	0.000425003	0.0115066
	50	S7485	Kangaroo - Eastern Grey	Macropus giganteus	0.000693742	0.00205232
	186	S2019	Kangaroo - Eastern Grey	Macropus giganteus	0.000166967	0
	185	S0474	Kangaroo - Eastern Grey	Macropus giganteus	9.26827e-06	0.00223365
	170	S0466	Kangaroo - Eastern Grey	Macropus giganteus	0.00966139	0.000214698
	169	S0465	Kangaroo - Eastern Grey	Macropus giganteus	0.000674717	0.00356636
	49	S0337	Kangaroo - Eastern Grey	Macropus giganteus	0	0.00321501
	46	S0334	Kangaroo - Eastern Grey	Macropus giganteus	0.000685525	0.00511028
	52	S0339	Kangaroo - Red	Macropus rufus	0.00122786	0.000374677
	48	S0336	Kangaroo - Red	Macropus rufus	0.00171386	1.76081e-05
	45	S0333	Kangaroo - Red	Macropus rufus	0.00383465	4.15305e-05
	198	S0484	Koala	Phascolarctos cinereus	0.026364	0
	196	S0483	Koala	Phascolarctos cinereus	3.21038e-05	0
	179	S0471	Koala	Phascolarctos cinereus	0	0
	178	S0470	Koala	Phascolarctos cinereus	0	0
	101	S0343	Koala	Phascolarctos cinereus	0	0
	30	S0332	Koala	Phascolarctos cinereus	0	7.66812e-05
	19	S0331	Koala	Phascolarctos cinereus	0	0
	8	S0330	Koala	Phascolarctos cinereus	0	1.71494e-05
	6	S0329	Koala	Phascolarctos cinereus	0	0
	37	S0094	Koala	Phascolarctos cinereus	2.22762e-05	0
	235	S7878	Lumholtz's tree kangaroo	Dendrolagus lumholtzi	0	1.13654e-05
	234	S7877	Lumholtz's tree kangaroo	Dendrolagus lumholtzi	0	7.55972e-05
	233	S2033	Lumholtz's tree kangaroo	Dendrolagus lumholtzi	0	0
	232	S2032	Lumholtz's tree kangaroo	Dendrolagus lumholtzi	0	0
	168	S7492	Lumholtz's tree kangaroo	Dendrolagus lumholtzi	0.00128999	0.00111799
	203	S0486	Lumholtz's tree kangaroo	Dendrolagus lumholtzi	9.10631e-06	0.00178484
	202	S0485	Lumholtz's tree kangaroo	Dendrolagus lumholtzi	0	0.000375537
	56	S0340	Pandemelon - Red-legged	Thylogale stigmatica	8.53197e-05	0.00150909
	231	S2031	Pandemelon - Red-legged	Thylogale stigmatica	0	0.0012139
	230	S2030	Pandemelon - Red-legged	Thylogale stigmatica	1.09498e-05	0.000722686
	229	S2029	Pandemelon - Red-legged	Thylogale stigmatica	0	0.000545408
	77	S0095	Possum	Phalangeridae	0	0.000153488
	160	S7488	Possum - Common brushtail	Trichosurus vulpecula	0	0
	159	S0346	Possum - Common brushtail	Trichosurus vulpecula	0	0
	212	S1397	Possum - Common brushtail	Trichosurus vulpecula	0	0
	165	S7491	Possum - Common brushtail	Trichosurus vulpecula	0	0
	164	S7490	Possum - Common brushtail	Trichosurus vulpecula	0	0
	238	S2036	Possum - Common brushtail	Trichosurus vulpecula	0	0
	223	S2023	Possum - Common brushtail	Trichosurus vulpecula	1.52228e-05	0
	221	S1404	Possum - Common ringtail	Pseudocheirus peregrinus	0	0
	217	S1402	Possum - Common ringtail	Pseudocheirus peregrinus	0	0
	210	S0490	Possum - Common ringtail	Pseudocheirus peregrinus	0	0
	195	S0482	Possum - Common ringtail	Pseudocheirus peregrinus	0.0010756	0
	162	S7489	Possum - Common ringtail	Pseudocheirus peregrinus	0	0
	158	S7487	Possum - Golden brushtail	Trichosurus vulpecula	1.63052e-05	0
	154	S0345	Possum - Golden brushtail	Trichosurus vulpecula	1.05674e-05	5.28368e-06
	237	S2035	Possum - Green ringtail	Pseudochirops archeri	0	0
	236	S2034	Possum - Green ringtail	Pseudochirops archeri	0	0
	228	S2028	Possum - Green ringtail	Pseudochirops archeri	0	0
	227	S2027	Possum - Green ringtail	Pseudochirops archeri	0	0
	226	S2026	Possum - Green ringtail	Pseudochirops archeri	0	0
	225	S2025	Possum - Herbet River ringtail	Pseudochirulus herbertensis	0	0
	224	S2024	Possum - Herbet River ringtail	Pseudochirulus herbertensis	0	0
	161	S0347	Possum - Mountain brushtail	Trichosurus cunninghami	0	0
	222	S1405	Possum - Short-eared	Trichosurus caninus	0	0
	220	S1403	Possum - Short-eared	Trichosurus caninus	0	1.73575e-05
	216	S1401	Possum - Short-eared	Trichosurus caninus	0	0
	181	S0473	Possum - Striped	Dactylopsila trivirgata	0	0.0024411
	180	S0472	Possum - Striped	Dactylopsila trivirgata	0	0.000126048
	177	S7874	Wallaby - Agile	Macropus agilis	0	0.000471032
	176	S7494	Wallaby - Agile	Macropus agilis	0.000376419	0.000376419
	175	S7493	Wallaby - Agile	Macropus agilis	0.000381882	0.000742548
	174	S0469	Wallaby - Northern nailtail	Onychogalea unguifera	0.00108643	0
	173	S0468	Wallaby - Northern nailtail	Onychogalea unguifera	0.00033447	0
	172	S0467	Wallaby - Northern nailtail	Onychogalea unguifera	0.00132757	0
	183	S7876	Wallaby - Parma	Macropus parma	0.000105119	0
	182	S7875	Wallaby - Parma	Macropus parma	0	0.000799087
	184	S7495	Wallaby - Parma	Macropus parma	0.000726662	5.67704e-05
	63	S0342	Wallaby - Red-necked	Macropus rufogriseus	0.0023912	0.0010248
	51	S0338	Wallaby - Red-necked	Macropus rufogriseus	0	2.20325e-05
	58	S0341	Wallaby - Swamp	Wallabia bicolor	0.000312562	0.000252618
	47	S0335	Wallaby - Swamp	Wallabia bicolor	4.8479e-05	8.88781e-05
	191	S0480	Wombat - Common	Vombatus ursinus	0.00677475	0.000200798
	190	S0479	Wombat - Common	Vombatus ursinus	0.0300729	0.00122112
	153	S0344	Wombat - Common	Vombatus ursinus	0	0.00570671
	35	S0093	Wombat - Common	Vombatus ursinus	0	0.00273951
	189	S2022	Wombat - Southern hairy-nosed	Lasiorhinus latifrons	0.00214456	0.000175066
	188	S2021	Wombat - Southern hairy-nosed	Lasiorhinus latifrons	0.0552306	0
	106	S0092	Wombat - Southern hairy-nosed	Lasiorhinus latifrons	0	0.0427123
	57	S0091	Wombat - Southern hairy-nosed	Lasiorhinus latifrons	0	0.00784476
	44	S0042	Wombat - Southern hairy-nosed	Lasiorhinus latifrons	0	0.0447607
	36	S0041	Wombat - Southern hairy-nosed	Lasiorhinus latifrons	0	0.0415718
	26	S0009	Wombat - Southern hairy-nosed	Lasiorhinus latifrons	0	0.0539444

## Sheet: Table S2
	Table S2: IMG JGI annotation of the Methanocorpusculum petauri MG and Methanocorpusculum vombati CW153 genomes
		Methanocorpusculum petauri MG		Methanocorpusculum vombati CW153
		Number	% of Total	Number	% of Total
	DNA, total number of bases	2026067	1	1944274	1
	DNA coding number of bases	1804919	0.8908	1719030	0.8842
	DNA G+C number of bases	1053455	52.00%	1037195	53.35%
	DNA scaffolds	59	1	47	1
	Genes total number	2162	1	2041	1
	Protein coding genes	2104	0.9732	1983	0.9716
	RNA genes	58	0.0268	58	0.0284
	rRNA genes	3	0.0014	3	0.0015
	5S rRNA	1	0.0005	1	0.0005
	16S rRNA	1	0.0005	1	0.0005
	23S rRNA	1	0.0005	1	0.0005
	tRNA genes	53	0.0245	53	0.026
	Other RNA genes	2	0.0009	2	0.001
	Protein coding genes with function prediction	1560	0.7216	1495	0.7325
	without function prediction	544	0.2516	488	0.2391
	Protein coding genes with enzymes	534	0.247	531	0.2602
	Protein coding genes connected to KEGG pathways	584	0.2701	582	0.2852
	not connected to KEGG pathways	1520	0.7031	1401	0.6864
	Protein coding genes connected to KEGG Orthology (KO)	985	0.4556	970	0.4753
	not connected to KEGG Orthology (KO)	1119	0.5176	1013	0.4963
	Protein coding genes connected to MetaCyc pathways	483	0.2234	480	0.2352
	not connected to MetaCyc pathways	1621	0.7498	1503	0.7364
	Protein coding genes with COGs	1548	0.716	1493	0.7315
	with Pfam	1504	0.6957	1456	0.7134
	with TIGRfam	638	0.2951	607	0.2974
	with SMART	417	0.1929	407	0.1994
	with SUPERFam	1713	0.7923	1599	0.7834
	with CATH FunFam	1316	0.6087	1262	0.6183
	in internal clusters	432	0.1998	439	0.2151
	in Chromosomal Cassette	2123	0.982	1994	0.977
	Chromosomal Cassettes	190	-	172	-
	Protein coding genes coding signal peptides	115	0.0532	108	0.0529
	Protein coding genes coding transmembrane proteins	536	0.2479	512	0.2509
	COG clusters	1114	0.7196	1098	0.7354
	KOG clusters		0		0
	Pfam clusters	1179	0.7839	1146	0.7871
	TIGRfam clusters	539	0.8448	520	0.8567

## Sheet: Table_S3
	Table S3: Pairwise average nucleotide identity (ANI) of HQ Methanocorpusculum. NA denotes a pairwise ANI <70%
		Methanocorpusculaceae_archaeon_UBA425	ENC002.1	Methanocorpusculum_sp_UBA424	Methanocorpusculum_sp_UBA362	Methanocorpusculum_labreanum_Z	Methanocorpusculum_sp_MCE	ENC006.2	Methanocorpusculum_parvum_XII	ENC006.1	Methanocorpusculum_sp_GPch4	Methanocorpusculum_bavaricum_DSM4179	HAC003.1	HAC004.1	Methanocorpusculum_sp_isolate_RGIG1678	Methanocorpusculum_sp_isolate_RGIG2024	Methanocorpusculum_sp_isolate_RGIG2143	Methanocorpusculum_parvum_SIG10	Methanocorpusculum_sp_isolate_RGIG409	HAC017.17	HAC017.16	HAC017.1	Methanocorpusculum_sp_isolate_RGIG7184	Methanocorpusculum_sp_isolate_RGIG7426	Methanocorpusculum_sp_isolate_RGIG7657	HAC018.4	HAC018.5	HAC018.6	HAC023.6	HAC023.40	HAC023.27	HAC023.32	HAC023.31	HAC023.14	HAC023.51	HAC023.62	Ca_Methanocorpusculum_faecipullorum	HAC023.60	HAC023.57	HAC023.55	HAC019.2	Methanocorpusculum_petauri_MG	HAC019.3	HAC019.5	HAC019.4	HAC022.1	HAC022.2	Methanocorpusculum_vombati_CW153	Methanocorpusculaceae_archaeon_Phil4
	Methanocorpusculaceae_archaeon_UBA425	100	78.6806	80.3377	80.2976	79.9814	80.4936	79.9315	80.6511	80.2384	80.7672	80.6584	77.2353	77.2476	77.5248	77.6394	77.8529	77.7157	77.6822	77.9501	77.7874	77.9756	78.075	77.9732	78.1216	NA	NA	NA	78.1618	78.1356	78.0858	78.0031	77.7943	78.1178	77.8053	78.2706	77.9893	78.0478	77.9578	78.2947	78.0496	77.9465	78.0531	78.0568	78.1338	77.7587	77.7231	77.8555	77.257
	ENC002.1	78.6806	100	81.4509	81.3392	80.7946	81.1302	80.9061	81.2326	81.5367	81.2572	81.3165	NA	NA	77.1286	NA	77.1564	NA	77.4018	77.2381	77.0577	NA	NA	NA	NA	NA	NA	NA	77.2636	77.1972	NA	77.1439	76.6291	77.1856	77.3456	77.2182	77.2588	77.0304	77.3241	77.2222	77.4342	77.4357	77.7397	77.5232	77.4619	77.8396	77.7142	77.6263	77.0708
	Methanocorpusculum_sp_UBA424	80.3377	81.4509	100	97.7118	89.9185	92.0905	88.3351	88.8911	88.4254	88.8708	88.9041	77.0101	78.0412	78.0005	78.3291	78.6796	78.4756	78.3506	78.5442	78.4906	78.7086	79.0926	78.2841	78.5923	NA	NA	NA	78.3642	78.0882	78.3629	78.2465	77.92	78.5688	78.3338	78.0921	78.3712	78.2312	78.072	78.3468	78.5836	78.2259	78.4278	78.4836	78.5854	78.358	78.3611	78.31	77.6965
	Methanocorpusculum_sp_UBA362	80.2976	81.3392	97.7118	100	89.829	92.1141	88.2043	88.6822	88.1717	88.7947	88.6136	77.0872	77.8591	77.6984	77.8235	78.3097	78.1472	78.2156	78.2414	78.3122	78.5556	78.5947	78.2777	78.372	NA	NA	NA	78.1544	77.9959	78.1002	78.052	77.7145	78.4631	78.0534	77.9648	78.2579	78.133	78.0639	78.2117	78.4441	78.283	78.1655	78.2593	78.4808	78.2935	78.276	78.3707	77.6038
	Methanocorpusculum_labreanum_Z	79.9814	80.7946	89.9185	89.829	100	90.2944	84.827	85.3668	85.1312	85.355	85.3851	77.5741	77.9194	78.2861	78.4185	78.7222	78.5812	78.2766	78.4153	78.3566	79.5512	79.0143	78.832	79.0689	NA	NA	NA	78.3525	78.7126	78.3882	78.5839	78.1213	78.6466	78.5455	78.33	78.7037	78.4355	78.961	78.9554	78.7423	78.7262	78.4819	78.7049	78.9135	78.2755	78.2211	78.4588	77.5806
	Methanocorpusculum_sp_MCE	80.4936	81.1302	92.0905	92.1141	90.2944	100	85.0366	85.7328	85.1887	85.7891	85.607	76.9525	77.6034	77.7232	78.1467	78.3388	78.165	78.3634	78.596	78.3864	78.8711	78.7251	78.4693	78.2028	NA	NA	NA	78.1718	78.2302	77.8257	78.2561	77.8832	78.3137	77.939	77.9962	78.1234	78.1153	77.9802	78.409	78.3231	78.1619	77.9334	78.1309	78.2906	77.9747	77.9409	78.2526	77.3456
	ENC006.2	79.9315	80.9061	88.3351	88.2043	84.827	85.0366	100	98.9476	98.9629	98.8331	98.7812	76.7622	77.7163	78.1936	77.8407	78.5067	78.5527	78.3681	78.6644	78.7812	78.4761	78.2822	77.7674	78.0424	NA	NA	NA	77.8822	77.8466	77.9826	78.1425	77.7713	78.1629	77.8319	77.9941	78.0257	78.1936	77.7356	77.9738	78.219	77.8563	78.0425	78.1791	78.0906	77.6942	77.5687	77.7161	77.1636
	Methanocorpusculum_parvum_XII	80.6511	81.2326	88.8911	88.6822	85.3668	85.7328	98.9476	100	98.9137	98.4312	98.3729	77.3174	77.8826	78.2321	78.1048	78.2584	78.4195	78.2833	78.5939	78.5818	78.9768	78.728	78.2567	78.6154	NA	NA	NA	78.2212	78.5237	78.0959	78.484	78.2191	78.2451	77.9492	78.1349	78.1273	78.2514	78.1757	78.4624	78.355	78.0934	78.1731	78.3992	78.2882	77.8603	77.7663	77.841	77.1975
	ENC006.1	80.2384	81.5367	88.4254	88.1717	85.1312	85.1887	98.9629	98.9137	100	98.953	99.0694	77.0773	77.6267	78.3635	77.8832	78.2329	78.5105	78.1412	78.2862	78.4952	78.3603	78.5605	78.2242	78.6589	NA	NA	NA	77.9095	77.8161	77.8926	77.9246	77.7355	77.9919	77.8138	78.0527	78.0876	78.114	77.9522	78.1607	78.2601	77.7478	77.9832	78.1358	78.0528	77.8826	77.7012	77.7499	77.1689
	Methanocorpusculum_sp_GPch4	80.7672	81.2572	88.8708	88.7947	85.355	85.7891	98.8331	98.4312	98.953	100	98.381	77.1723	77.564	78.2133	78.1221	78.1669	78.3945	78.1391	78.2782	78.356	78.6514	78.5753	78.0387	78.3075	NA	NA	NA	78.0137	78.2717	78.0966	78.2975	77.9883	78.117	77.9213	77.9745	78.0927	78.1793	77.9417	78.2546	78.3347	78.0468	78.123	78.3156	78.3146	77.9651	77.7627	78.0038	77.3296
	Methanocorpusculum_bavaricum_DSM4179	80.6584	81.3165	88.9041	88.6136	85.3851	85.607	98.7812	98.3729	99.0694	98.381	100	77.1352	77.9267	78.2988	78.2287	78.3189	78.6309	78.0762	78.4073	78.5844	78.8717	78.6647	78.2978	78.4364	NA	NA	NA	77.9766	78.0669	77.9804	78.3395	77.9547	77.9241	77.8852	78.0439	78.0484	78.2803	78.1585	78.321	78.4504	77.9918	78.1193	78.346	78.2307	77.9835	77.8878	77.9863	77.2738
	HAC003.1	77.2353	NA	77.0101	77.0872	77.5741	76.9525	76.7622	77.3174	77.0773	77.1723	77.1352	100	81.8721	77.8615	77.5833	77.8582	77.5765	77.5388	77.4971	77.5021	78.0444	77.6362	77.8263	77.713	NA	NA	NA	77.6366	77.4441	NA	77.1134	76.5231	77.4662	77.0294	77.1099	77.2104	76.9259	77.3598	77.5894	77.3732	77.4961	77.3708	77.5246	76.8879	77.1474	77.0794	77.1875	76.8075
	HAC004.1	77.2476	NA	78.0412	77.8591	77.9194	77.6034	77.7163	77.8826	77.6267	77.564	77.9267	81.8721	100	78.1495	77.938	78.3882	78.1637	78.3222	78.2372	78.4064	78.6375	78.3519	78.8585	78.2709	NA	NA	NA	78.0432	78.1441	NA	77.8916	77.4384	78.2224	77.8678	77.6481	77.7038	77.8355	78.062	78.2406	77.6918	77.6915	77.6199	77.5792	77.5376	77.5347	77.5232	77.4736	77.3696
	Methanocorpusculum_sp_isolate_RGIG1678	77.5248	77.1286	78.0005	77.6984	78.2861	77.7232	78.1936	78.2321	78.3635	78.2133	78.2988	77.8615	78.1495	100	85.661	85.7355	85.9884	84.2791	84.0174	83.9598	84.3215	84.0336	84.5667	84.3155	NA	NA	NA	78.348	78.3208	78.1899	78.3078	77.7276	78.2089	78.3868	78.2876	78.4486	78.1319	78.2553	78.5914	77.5916	77.6086	77.4755	77.4913	77.4531	77.6541	77.6849	77.7565	77.087
	Methanocorpusculum_sp_isolate_RGIG2024	77.6394	NA	78.3291	77.8235	78.4185	78.1467	77.8407	78.1048	77.8832	78.1221	78.2287	77.5833	77.938	85.661	100	97.2706	97.2755	88.663	88.6597	88.619	88.765	88.8253	88.5837	88.6307	NA	NA	NA	78.6796	78.1134	78.4887	78.2573	77.6699	78.373	78.3704	78.1572	78.3234	78.0602	78.1591	78.3854	77.973	77.9943	77.8508	77.8267	77.8441	77.7108	77.7178	77.803	76.9626
	Methanocorpusculum_sp_isolate_RGIG2143	77.8529	77.1564	78.6796	78.3097	78.7222	78.3388	78.5067	78.2584	78.2329	78.1669	78.3189	77.8582	78.3882	85.7355	97.2706	100	97.1188	88.8244	88.7586	88.729	88.8953	88.7459	88.5582	88.5508	NA	NA	NA	78.3227	78.1166	78.4568	78.3516	77.661	78.2851	78.2635	78.3553	78.3984	78.3812	78.1904	78.5006	78.2087	78.2911	78.095	78.0043	78.0386	77.8674	77.911	77.9247	77.1634
	Methanocorpusculum_parvum_SIG10	77.7157	NA	78.4756	78.1472	78.5812	78.165	78.5527	78.4195	78.5105	78.3945	78.6309	77.5765	78.1637	85.9884	97.2755	97.1188	100	88.3521	88.48	88.3774	88.7842	88.416	88.5524	88.5251	NA	NA	NA	78.3766	78.342	78.5694	78.4765	77.822	78.5019	78.3128	78.0907	78.0811	78.451	78.0694	78.6158	78.3376	78.4987	78.2462	78.0726	78.1116	77.9938	77.9885	77.8135	77.0724
	Methanocorpusculum_sp_isolate_RGIG409	77.6822	77.4018	78.3506	78.2156	78.2766	78.3634	78.3681	78.2833	78.1412	78.1391	78.0762	77.5388	78.3222	84.2791	88.663	88.8244	88.3521	100	99.6287	99.6597	95.8875	95.6522	95.3283	95.4295	NA	NA	NA	78.7211	78.2058	78.8696	78.7612	78.1694	78.7261	78.4231	78.4568	78.6127	78.7243	78.4054	78.7235	78.3573	78.6423	78.3682	78.4325	78.4611	77.9678	78.1044	78.2929	77.5781
	HAC017.17	77.9501	77.2381	78.5442	78.2414	78.4153	78.596	78.6644	78.5939	78.2862	78.2782	78.4073	77.4971	78.2372	84.0174	88.6597	88.7586	88.48	99.6287	100	99.7173	95.8982	95.6086	95.4539	95.575	NA	NA	NA	78.7685	78.2756	78.7036	78.6129	78.0897	78.5945	78.2582	78.4839	78.6491	78.4527	78.3494	78.7613	78.244	78.4679	78.0866	78.0506	78.2713	78.0841	78.0902	78.4062	77.4797
	HAC017.16	77.7874	77.0577	78.4906	78.3122	78.3566	78.3864	78.7812	78.5818	78.4952	78.356	78.5844	77.5021	78.4064	83.9598	88.619	88.729	88.3774	99.6597	99.7173	100	95.8266	95.6092	95.3754	95.4618	NA	NA	NA	78.8416	78.464	78.687	78.679	78.0944	78.7822	78.3308	78.5024	78.5462	78.6454	78.5109	78.7792	78.3009	78.5502	78.3975	78.3453	78.2707	78.1361	78.2139	78.5185	77.7505
	HAC017.1	77.9756	NA	78.7086	78.5556	79.5512	78.8711	78.4761	78.9768	78.3603	78.6514	78.8717	78.0444	78.6375	84.3215	88.765	88.8953	88.7842	95.8875	95.8982	95.8266	100	98.4095	98.1939	98.2586	NA	NA	NA	78.9316	78.947	78.4251	78.9206	78.2523	78.9358	78.5233	78.6771	78.6931	78.6057	78.7683	79.1284	78.9633	78.9506	78.6324	78.9039	78.7541	78.3659	78.4358	79.0707	77.7286
	Methanocorpusculum_sp_isolate_RGIG7184	78.075	NA	79.0926	78.5947	79.0143	78.7251	78.2822	78.728	78.5605	78.5753	78.6647	77.6362	78.3519	84.0336	88.8253	88.7459	88.416	95.6522	95.6086	95.6092	98.4095	100	98.6989	98.6352	NA	NA	NA	79.0159	78.7722	78.7515	78.5784	77.9207	78.8997	78.6013	78.7327	78.9005	78.5275	78.6336	78.5869	78.7744	78.5939	78.6948	78.6928	78.363	78.4175	78.4686	78.4652	77.8268
	Methanocorpusculum_sp_isolate_RGIG7426	77.9732	NA	78.2841	78.2777	78.832	78.4693	77.7674	78.2567	78.2242	78.0387	78.2978	77.8263	78.8585	84.5667	88.5837	88.5582	88.5524	95.3283	95.4539	95.3754	98.1939	98.6989	100	98.7618	NA	NA	NA	78.9323	78.6881	78.4417	78.5422	77.9482	78.8521	78.3302	78.4933	78.527	78.6348	78.7268	78.9362	78.6162	78.575	78.6016	78.5567	78.4339	78.4945	78.5296	78.5	77.7111
	Methanocorpusculum_sp_isolate_RGIG7657	78.1216	NA	78.5923	78.372	79.0689	78.2028	78.0424	78.6154	78.6589	78.3075	78.4364	77.713	78.2709	84.3155	88.6307	88.5508	88.5251	95.4295	95.575	95.4618	98.2586	98.6352	98.7618	100	NA	NA	NA	78.6764	78.6578	NA	78.6357	77.8695	78.8835	78.309	78.6529	78.9339	78.5306	78.3603	78.5974	78.6628	78.5424	78.6485	78.2166	78.2333	78.3628	78.4717	78.6038	77.7175
	HAC018.4	NA	NA	NA	NA	NA	NA	NA	NA	NA	NA	NA	NA	NA	NA	NA	NA	NA	NA	NA	NA	NA	NA	NA	NA	100	98.5004	98.3143	78.4142	78.5693	78.1092	78.3567	78.0143	78.4193	78.2617	78.3881	78.5388	78.1614	78.5218	78.498	78.5323	78.5248	78.3455	78.4316	78.4379	78.5108	78.4437	78.5137	78.0438
	HAC018.5	NA	NA	NA	NA	NA	NA	NA	NA	NA	NA	NA	NA	NA	NA	NA	NA	NA	NA	NA	NA	NA	NA	NA	NA	98.5004	100	99.2208	77.977	78.1994	77.9401	78.0353	77.7874	78.0267	77.8303	78.1324	78.2847	77.6782	78.0958	78.3178	78.2581	78.0993	78.1801	78.2491	78.3171	78.3351	78.2969	78.3599	77.8628
	HAC018.6	NA	NA	NA	NA	NA	NA	NA	NA	NA	NA	NA	NA	NA	NA	NA	NA	NA	NA	NA	NA	NA	NA	NA	NA	98.3143	99.2208	100	77.9427	77.9646	77.9605	77.9812	77.5704	77.9859	77.8598	78.0295	78.2352	78.003	78.2029	78.2631	78.2458	78.2036	78.1665	78.0497	77.982	78.3151	78.3191	78.2409	77.9076
	HAC023.6	78.1618	77.2636	78.3642	78.1544	78.3525	78.1718	77.8822	78.2212	77.9095	78.0137	77.9766	77.6366	78.0432	78.348	78.6796	78.3227	78.3766	78.7211	78.7685	78.8416	78.9316	79.0159	78.9323	78.6764	78.4142	77.977	77.9427	100	99.6576	97.8551	98.1586	98.2277	98.0843	97.9394	97.6189	98.034	97.6686	97.783	97.9535	83.8725	83.9916	83.7534	83.8147	83.6817	83.4873	83.4868	83.4098	83.0312
	HAC023.40	78.1356	77.1972	78.0882	77.9959	78.7126	78.2302	77.8466	78.5237	77.8161	78.2717	78.0669	77.4441	78.1441	78.3208	78.1134	78.1166	78.342	78.2058	78.2756	78.464	78.947	78.7722	78.6881	78.6578	78.5693	78.1994	77.9646	99.6576	100	97.561	98.0352	98.0838	98.0523	97.8534	97.6296	97.8066	97.4218	97.7774	97.8255	83.962	84.0884	83.8732	83.9442	83.851	83.3877	83.3863	83.5102	82.9569
	HAC023.27	78.0858	NA	78.3629	78.1002	78.3882	77.8257	77.9826	78.0959	77.8926	78.0966	77.9804	NA	NA	78.1899	78.4887	78.4568	78.5694	78.8696	78.7036	78.687	78.4251	78.7515	78.4417	NA	78.1092	77.9401	77.9605	97.8551	97.561	100	98.1813	98.2477	97.7277	97.6241	97.403	97.7278	97.1026	97.5443	97.4844	83.9399	84.3609	84.193	84.2208	83.9796	83.9653	83.8757	83.8885	83.5426
	HAC023.32	78.0031	77.1439	78.2465	78.052	78.5839	78.2561	78.1425	78.484	77.9246	78.2975	78.3395	77.1134	77.8916	78.3078	78.2573	78.3516	78.4765	78.7612	78.6129	78.679	78.9206	78.5784	78.5422	78.6357	78.3567	78.0353	77.9812	98.1586	98.0352	98.1813	100	99.9774	98.1271	98.1163	97.9146	98.1156	97.6753	97.9603	98.0055	83.9668	83.9159	83.8544	83.893	83.9494	83.6421	83.5921	83.5555	83.1467
	HAC023.31	77.7943	76.6291	77.92	77.7145	78.1213	77.8832	77.7713	78.2191	77.7355	77.9883	77.9547	76.5231	77.4384	77.7276	77.6699	77.661	77.822	78.1694	78.0897	78.0944	78.2523	77.9207	77.9482	77.8695	78.0143	77.7874	77.5704	98.2277	98.0838	98.2477	99.9774	100	98.1905	98.1137	98.035	98.2043	97.6894	97.9688	98.0433	83.7796	83.7473	83.5136	83.674	83.772	83.515	83.3934	83.3523	83.0404
	HAC023.14	78.1178	77.1856	78.5688	78.4631	78.6466	78.3137	78.1629	78.2451	77.9919	78.117	77.9241	77.4662	78.2224	78.2089	78.373	78.2851	78.5019	78.7261	78.5945	78.7822	78.9358	78.8997	78.8521	78.8835	78.4193	78.0267	77.9859	98.0843	98.0523	97.7277	98.1271	98.1905	100	97.99	97.7302	98.0538	97.7357	97.9319	97.9606	84.1579	83.9882	83.9477	84.0695	83.8964	83.5818	83.608	83.6547	83.0437
	HAC023.51	77.8053	77.3456	78.3338	78.0534	78.5455	77.939	77.8319	77.9492	77.8138	77.9213	77.8852	77.0294	77.8678	78.3868	78.3704	78.2635	78.3128	78.4231	78.2582	78.3308	78.5233	78.6013	78.3302	78.309	78.2617	77.8303	77.8598	97.9394	97.8534	97.6241	98.1163	98.1137	97.99	100	97.7191	98.1784	97.5449	97.9124	98.0535	83.8097	83.8944	83.7091	83.7596	83.6009	83.6478	83.5922	83.6282	83.1309
	HAC023.62	78.2706	77.2182	78.0921	77.9648	78.33	77.9962	77.9941	78.1349	78.0527	77.9745	78.0439	77.1099	77.6481	78.2876	78.1572	78.3553	78.0907	78.4568	78.4839	78.5024	78.6771	78.7327	78.4933	78.6529	78.3881	78.1324	78.0295	97.6189	97.6296	97.403	97.9146	98.035	97.7302	97.7191	100	98.5289	97.6182	97.9086	97.7935	83.8089	83.8216	83.7125	83.6974	83.555	83.5423	83.4978	83.4202	83.0762
	Ca_Methanocorpusculum_faecipullorum	77.9893	77.2588	78.3712	78.2579	78.7037	78.1234	78.0257	78.1273	78.0876	78.0927	78.0484	77.2104	77.7038	78.4486	78.3234	78.3984	78.0811	78.6127	78.6491	78.5462	78.6931	78.9005	78.527	78.9339	78.5388	78.2847	78.2352	98.034	97.8066	97.7278	98.1156	98.2043	98.0538	98.1784	98.5289	100	97.9629	98.2481	98.2592	84.0253	83.853	83.8143	83.8191	83.8428	83.7031	83.6619	83.7052	83.1614
	HAC023.60	78.0478	77.0304	78.2312	78.133	78.4355	78.1153	78.1936	78.2514	78.114	78.1793	78.2803	76.9259	77.8355	78.1319	78.0602	78.3812	78.451	78.7243	78.4527	78.6454	78.6057	78.5275	78.6348	78.5306	78.1614	77.6782	78.003	97.6686	97.4218	97.1026	97.6753	97.6894	97.7357	97.5449	97.6182	97.9629	100	97.857	97.8568	83.6465	83.624	83.698	83.5517	83.4457	83.5019	83.4352	83.2898	82.9793
	HAC023.57	77.9578	77.3241	78.072	78.0639	78.961	77.9802	77.7356	78.1757	77.9522	77.9417	78.1585	77.3598	78.062	78.2553	78.1591	78.1904	78.0694	78.4054	78.3494	78.5109	78.7683	78.6336	78.7268	78.3603	78.5218	78.0958	78.2029	97.783	97.7774	97.5443	97.9603	97.9688	97.9319	97.9124	97.9086	98.2481	97.857	100	99.6214	83.9173	83.9461	83.6243	83.8366	83.547	83.5573	83.4797	83.4466	83.0707
	HAC023.55	78.2947	77.2222	78.3468	78.2117	78.9554	78.409	77.9738	78.4624	78.1607	78.2546	78.321	77.5894	78.2406	78.5914	78.3854	78.5006	78.6158	78.7235	78.7613	78.7792	79.1284	78.5869	78.9362	78.5974	78.498	78.3178	78.2631	97.9535	97.8255	97.4844	98.0055	98.0433	97.9606	98.0535	97.7935	98.2592	97.8568	99.6214	100	84.0273	84.0341	83.6873	83.8941	83.832	83.7061	83.6566	83.703	83.0962
	HAC019.2	78.0496	77.4342	78.5836	78.4441	78.7423	78.3231	78.219	78.355	78.2601	78.3347	78.4504	77.3732	77.6918	77.5916	77.973	78.2087	78.3376	78.3573	78.244	78.3009	78.9633	78.7744	78.6162	78.6628	78.5323	78.2581	78.2458	83.8725	83.962	83.9399	83.9668	83.7796	84.1579	83.8097	83.8089	84.0253	83.6465	83.9173	84.0273	100	99.5392	98.5673	98.5838	98.3467	88.0637	88.0362	88.204	87.994
	Methanocorpusculum_petauri_MG	77.9465	77.4357	78.2259	78.283	78.7262	78.1619	77.8563	78.0934	77.7478	78.0468	77.9918	77.4961	77.6915	77.6086	77.9943	78.2911	78.4987	78.6423	78.4679	78.5502	78.9506	78.5939	78.575	78.5424	78.5248	78.0993	78.2036	83.9916	84.0884	84.3609	83.9159	83.7473	83.9882	83.8944	83.8216	83.853	83.624	83.9461	84.0341	99.5392	100	98.0911	98.0787	98.0305	88.0467	88.0136	88.0028	87.8545
	HAC019.3	78.0531	77.7397	78.4278	78.1655	78.4819	77.9334	78.0425	78.1731	77.9832	78.123	78.1193	77.3708	77.6199	77.4755	77.8508	78.095	78.2462	78.3682	78.0866	78.3975	78.6324	78.6948	78.6016	78.6485	78.3455	78.1801	78.1665	83.7534	83.8732	84.193	83.8544	83.5136	83.9477	83.7091	83.7125	83.8143	83.698	83.6243	83.6873	98.5673	98.0911	100	99.9178	99.6995	88.0477	87.9942	87.9449	87.8201
	HAC019.5	78.0568	77.5232	78.4836	78.2593	78.7049	78.1309	78.1791	78.3992	78.1358	78.3156	78.346	77.5246	77.5792	77.4913	77.8267	78.0043	78.0726	78.4325	78.0506	78.3453	78.9039	78.6928	78.5567	78.2166	78.4316	78.2491	78.0497	83.8147	83.9442	84.2208	83.893	83.674	84.0695	83.7596	83.6974	83.8191	83.5517	83.8366	83.8941	98.5838	98.0787	99.9178	100	99.6725	88.0001	87.9368	88.0988	87.8218
	HAC019.4	78.1338	77.4619	78.5854	78.4808	78.9135	78.2906	78.0906	78.2882	78.0528	78.3146	78.2307	76.8879	77.5376	77.4531	77.8441	78.0386	78.1116	78.4611	78.2713	78.2707	78.7541	78.363	78.4339	78.2333	78.4379	78.3171	77.982	83.6817	83.851	83.9796	83.9494	83.772	83.8964	83.6009	83.555	83.8428	83.4457	83.547	83.832	98.3467	98.0305	99.6995	99.6725	100	87.8158	87.7932	87.8406	87.5375
	HAC022.1	77.7587	77.8396	78.358	78.2935	78.2755	77.9747	77.6942	77.8603	77.8826	77.9651	77.9835	77.1474	77.5347	77.6541	77.7108	77.8674	77.9938	77.9678	78.0841	78.1361	78.3659	78.4175	78.4945	78.3628	78.5108	78.3351	78.3151	83.4873	83.3877	83.9653	83.6421	83.515	83.5818	83.6478	83.5423	83.7031	83.5019	83.5573	83.7061	88.0637	88.0467	88.0477	88.0001	87.8158	100	99.9904	98.2229	98.1117
	HAC022.2	77.7231	77.7142	78.3611	78.276	78.2211	77.9409	77.5687	77.7663	77.7012	77.7627	77.8878	77.0794	77.5232	77.6849	77.7178	77.911	77.9885	78.1044	78.0902	78.2139	78.4358	78.4686	78.5296	78.4717	78.4437	78.2969	78.3191	83.4868	83.3863	83.8757	83.5921	83.3934	83.608	83.5922	83.4978	83.6619	83.4352	83.4797	83.6566	88.0362	88.0136	87.9942	87.9368	87.7932	99.9904	100	98.2168	98.1333
	Methanocorpusculum_vombati_CW153	77.8555	77.6263	78.31	78.3707	78.4588	78.2526	77.7161	77.841	77.7499	78.0038	77.9863	77.1875	77.4736	77.7565	77.803	77.9247	77.8135	78.2929	78.4062	78.5185	79.0707	78.4652	78.5	78.6038	78.5137	78.3599	78.2409	83.4098	83.5102	83.8885	83.5555	83.3523	83.6547	83.6282	83.4202	83.7052	83.2898	83.4466	83.703	88.204	88.0028	87.9449	88.0988	87.8406	98.2229	98.2168	100	99.8838
	Methanocorpusculaceae_archaeon_Phil4	77.257	77.0708	77.6965	77.6038	77.5806	77.3456	77.1636	77.1975	77.1689	77.3296	77.2738	76.8075	77.3696	77.087	76.9626	77.1634	77.0724	77.5781	77.4797	77.7505	77.7286	77.8268	77.7111	77.7175	78.0438	77.8628	77.9076	83.0312	82.9569	83.5426	83.1467	83.0404	83.0437	83.1309	83.0762	83.1614	82.9793	83.0707	83.0962	87.994	87.8545	87.8201	87.8218	87.5375	98.1117	98.1333	99.8838	100
	HAC022.5	77.9886	77.5186	78.3542	78.4247	78.4416	78.2383	78.0193	78.1222	77.9214	78.2781	78.2047	77.0976	77.6509	77.7913	77.6946	77.8578	78.0505	78.1799	78.0548	78.2078	78.8141	78.5458	78.2772	78.7298	78.5645	78.4414	78.2465	83.5014	83.4859	83.9223	83.6072	83.4042	83.6123	83.7427	83.5435	83.6918	83.3566	83.5649	83.7705	88.1673	88.0151	87.9646	88.0026	87.733	98.0607	98.0872	99.8662	99.7898
	HAC022.3	77.8813	77.4565	78.2977	78.3351	78.2052	78.0094	77.8473	77.7799	77.8407	78.0049	77.8771	76.9491	77.6263	77.6211	77.6881	77.9002	77.8415	78.3798	78.2139	78.4397	78.5717	78.4971	78.4278	78.6403	78.491	78.4077	78.3168	83.4255	83.502	83.9597	83.4569	83.1996	83.6139	83.5845	83.4748	83.6242	83.2997	83.5276	83.6107	88.1733	88.0505	88.0345	88.036	87.8516	98.2885	98.3129	99.9196	99.8995
	HAC022.4	77.8451	77.6495	78.2727	78.3567	78.5451	78.283	78.1609	78.083	78.0012	78.247	78.2211	77.1919	77.6518	77.6485	77.8833	77.9074	77.901	78.1465	78.3109	78.3997	79.0602	78.5952	78.4924	78.804	78.4189	78.3872	78.2098	83.3847	83.539	83.8989	83.6084	83.3133	83.5787	83.6048	83.5791	83.7274	83.2715	83.6128	83.6332	88.141	88.0289	87.9005	87.9364	87.8697	98.2434	98.265	99.902	99.8857
	HAC022.7	77.8056	77.4121	78.2358	78.2342	78.222	78.0029	77.7848	77.7825	77.6578	77.9401	77.8018	77.161	77.3516	77.6905	77.8348	78.0393	77.8671	78.4695	78.5269	78.6397	78.8353	78.6747	78.5876	78.7569	78.5332	78.4194	78.2883	83.3369	83.3632	83.6798	83.4837	83.2901	83.4539	83.4825	83.4066	83.5838	83.3722	83.3717	83.5229	88.0364	87.9676	87.8541	87.9211	87.7045	98.1313	98.1548	99.8828	99.8896
[truncated: 4 more columns]

## Sheet: Table S4
	Table S4: List of publicly available metagenomes used to recover Methanocorpusculaceae MAGs
	Author	BioProject	PMID	Animal/s	MAG Recovery by	MAG Prefix ID	No of Samples Analysed	Reference
	-	PRJNA590977	-	Horse	This study	PRJNA590977	5	Gilroy R, Leng J, Ravi A, Adriaenssens EM, Oren A, Baker D, La Ragione RM, Proudman C, Pallen MJ. Metagenomic investigation of the equine faecal microbiome reveals extensive taxonomic diversity. PeerJ. 2022 Mar 23;10:e13084. doi: 10.7717/peerj.13084. PMID: 35345588; PMCID: PMC8957277.
	-	PRJNA545600	-	Elephant	This study	PRJNA545600	1	-
	-	PRJNA545601	-	Elephant	This study	PRJNA545601	1	-
	-	PRJNA545606	-	Elephant	This study	PRJNA545606	1	-
	CaoJ_2020	PRJNA556790, PRJNA563508	32122398	Bird, human	This study	CaoJ	158	Cao, J., Hu, Y., Liu, F., Wang, Y., Bi, Y., Lv, N., Li, J., Zhu, B., & Gao, G. F. (2020). Metagenomic analysis reveals the microbiome and resistome in migratory birds. Microbiome, 8(1), 26. https://doi.org/10.1186/s40168-019-0781-8
	-	PRJNA427653	-	Cow, Sheep, Goat, Horse, Human, Soil	This study	PRJNA427653	81	-
	DosterE	PRJNA309291	30105011	Bovine	This study	DosterE	61	Doster, E., Rovira, P., Noyes, N. R., Burgess, B. A., Yang, X., Weinroth, M. D., Lakin, S. M., Dean, C. J., Linke, L., Magnuson, R., Jones, K. I., Boucher, C., Ruiz, J., Belk, K. E., & Morley, P. S. (2018). Investigating Effects of Tulathromycin Metaphylaxis on the Fecal Resistome and Microbiome of Commercial Feedlot Cattle Early in the Feeding Period. Frontiers in microbiology, 9, 1715. https://…
	GibsonKM_2019	PRJNA532626	31138833	Rhinoceros	This study	GibsonKM	25	Gibson, K.M., Nguyen, B.N., Neumann, L.M. et al. Gut microbiome differences between wild and captive black rhinoceros – implications for rhino health. Sci Rep 9, 7570 (2019). https://doi.org/10.1038/s41598-019-43875-3
	HouQ_2016	PRJNA340908	27876778	Chicken	This study	HouQ	29	Hou, Q., Kwok, L. Y., Zheng, Y., Wang, L., Guo, Z., Zhang, J., Huang, W., Wang, Y., Leng, L., Li, H., & Zhang, H. (2016). Differential fecal microbiota are retained in broiler chicken lines divergently selected for fatness traits. Scientific reports, 6, 37376. https://doi.org/10.1038/srep37376
	IlmbergerN_2014	PRJNA240141	25208077	Elephant	This study	IlmbergerN	2	Ilmberger, N., Güllert, S., Dannenberg, J., Rabausch, U., Torres, J., Wemheuer, B., Alawi, M., Poehlein, A., Chow, J., Turaev, D., Rattei, T., Schmeisser, C., Salomon, J., Olsen, P. B., Daniel, R., Grundhoff, A., Borchert, M. S., & Streit, W. R. (2014). A comparative metagenome survey of the fecal microbiota of a breast- and a plant-fed Asian elephant reveals an unexpectedly high diversity of gly…
	LiC_2019	PRJNA411766	31309006	Sperm Whale	This study	LiC	1	Li, C., Tan, X., Bai, J., Xu, Q., Liu, S., Guo, W., Yu, C., Fan, G., Lu, Y., Zhang, H., Yang, H., Chen, J., & Liu, X. (2019). A survey of the sperm whale (Physeter catodon) commensal microbiome. PeerJ, 7, e7257. https://doi.org/10.7717/peerj.7257
	LimSK_2020	PRJEB32496	-	Bovine, swine	This study	LimSK	77	Suk-Kyung Lim, Dongjun Kim, Dong-Chan Moon, Youna Cho, Mina Rho, Antibiotic resistomes discovered in the gut microbiomes of Korean swine and cattle, GigaScience, Volume 9, Issue 5, May 2020, giaa043, https://doi.org/10.1093/gigascience/giaa043
	-	PRJEB23356	-	Chicken	This study	PRJEB23356	651	-
	-	PRJNA293646	-	Chicken, Pig, bovine	This study	-	13	-
	Salgado-FloresA_2019	PRJNA450906	30856229	Ptarmigan	This study	SalgadoFloresA	17	Salgado-Flores, A., Tveit, A. T., Wright, A. D., Pope, P. B., & Sundset, M. A. (2019). Characterization of the cecum microbiome from wild and captive rock ptarmigans indigenous to Arctic Norway. PloS one, 14(3), e0213503. https://doi.org/10.1371/journal.pone.0213503
	WangH_2019	PRJNA483083	30800107	Rhesus monkey	This study	WangH	16	Wang, H., Yan, Y., Yi, X., Duan, Y., Wang, J., Li, S., Luo, L., Huang, T., Inglis, B., Li, X., Ji, W., Tan, T., & Si, W. (2019). Histopathological Features and Composition of Gut Microbiota in Rhesus Monkey of Alcoholic Liver Disease. Frontiers in microbiology, 10, 165. https://doi.org/10.3389/fmicb.2019.00165
	ZaheerR_2019	PRJNA529711, PRJNA420682	29651035	Bovine	This study	ZaheerR	41	Zaheer, R., Lakin, S.M., Polo, R.O. et al. Comparative diversity of microbiomes and Resistomes in beef feedlots, downstream environments and urban sewage influent. BMC Microbiol 19, 197 (2019). https://doi.org/10.1186/s12866-019-1548-x
	SanzPR_2017	PRJNA379303	-	Bovine	This study	SanzPR	96	-

## Sheet: Table S5
	Table S5: Genome statistics for Methanocorpusculum MAG and isolate genomes included in this study
	Genome ID	Bin Id	Species	This Study	Completeness	Contamination	Strain heterogeneity	Coverage (x)	tRNAs (/20)	tRNA-Pyl	tRNA-SeC	5S rRNA	16S rRNA (SSU)	23S rRNA (LSU)	Source	Geography	Genome Type	Sample Type	GTDB classification	GC	GC std	Genome size	Predicted Genome Size	Ambiguous bases	Scaffolds	Contigs	Longest scaffold	Longest contig	N50 (scaffolds)	N50 (contigs)	Mean scaffold length	Mean contig length	Coding density	Translation table	Predicted genes
	ENC002.1	ZaheerR_SRR9030909_bin.59	ENC002	Yes	90.98	3.32	90	17.4593	17	0	0	1	0	0	feedlot catch-basin water	Canada	MAG	Host	d__Archaea;p__Halobacteriota;c__Methanomicrobia;o__Methanomicrobiales;f__Methanocorpusculaceae;g__Methanocorpusculum;s__	0.31706	0.0238922	1515459	1.66571e+06	0	226	226	426433	426433	9004	9004	6705.57	6705.57	0.839059	11	1822
	ENC002.3	ZaheerR_SRR9030910_bin.98	ENC002	Yes	88.97	7.54	57.14	13.5316	17	0	0	1	0	0	feedlot catch-basin water	Canada	MAG	Host	d__Archaea;p__Halobacteriota;c__Methanomicrobia;o__Methanomicrobiales;f__Methanocorpusculaceae;g__Methanocorpusculum;s__	0.569548	0.02406	707438	795142	0	256	256	9288	9288	2902	2902	2763.43	2763.43	0.905922	11	936
	ENC002.2	ZaheerR_SRR9030902_bin.64	ENC002	Yes	88.77	1.96	75	30.1512	17	0	0	1	0	0	feedlot catch-basin water	Canada	MAG	Host	d__Archaea;p__Halobacteriota;c__Methanomicrobia;o__Methanomicrobiales;f__Methanocorpusculaceae;g__Methanocorpusculum;s__	0.574273	0.024511	628379	707873	0	251	251	6917	6917	2548	2548	2503.5	2503.5	0.915767	11	823
	ENC002.4	ZaheerR_SRR9030902_bin.4	ENC002	Yes	77.99	1.96	66.67	51.3525	15	0	0	1	0	0	feedlot catch-basin water	Canada	MAG	Host	d__Archaea;p__Halobacteriota;c__Methanomicrobia;o__Methanomicrobiales;f__Methanocorpusculaceae;g__Methanocorpusculum;s__	0.569503	0.0183147	717580	920092	0	176	176	19350	19350	3862	3862	4077.16	4077.16	0.919893	11	864
	HAC001.2	GibsonKM_SRR8890819_bin.66	HAC001	Yes	73.69	1.31	100	5.25032	15	0	0	0	0	0	Rhino	South Africa	MAG	Host	d__Archaea;p__Halobacteriota;c__Methanomicrobia;o__Methanomicrobiales;f__Methanocorpusculaceae;g__;s__	0.292507	0.0281849	2174111	2.95035e+06	0	450	450	27831	27831	6774	6774	4831.36	4831.36	0.863311	11	2181
	HAC001.1	GibsonKM_SRR8890821_bin.6	HAC001	Yes	51.37	0	0	4.57616	11	0	0	1	0	0	Rhino	South Africa	MAG	Host	d__Archaea;p__Halobacteriota;c__Methanomicrobia;o__Methanomicrobiales;f__Methanocorpusculaceae;g__;s__	0.331473	0.0236008	2607736	5.07638e+06	0	418	418	54739	54739	9564	9564	6238.6	6238.6	0.876821	11	2715
	HAC002.1	LiC_2019_SRR6192929_bin.122	HAC002	Yes	60.33	0.87	50	1317.52	12	0	0	0	0	0	Sperm whale	China	MAG	Host	d__Archaea;p__Halobacteriota;c__Methanomicrobia;o__Methanomicrobiales;f__Methanocorpusculaceae;g__Methanocorpusculum;s__	0.617014	0.0210814	1329138	2.20311e+06	0	254	254	36439	36439	7578	7578	5232.83	5232.83	0.908077	11	1478
	HAC003.1	PRJNA545600_SRR9184936_bin.22	HAC003	Yes	94.72	0	0	15.2725	17	0	0	0	0	0	Elephant	China	MAG	Host	d__Archaea;p__Halobacteriota;c__Methanomicrobia;o__Methanomicrobiales;f__Methanocorpusculaceae;g__Methanocorpusculum;s__	0.469048	0.018313	952996	1.00612e+06	0	248	248	14148	14148	4381	4381	3842.73	3842.73	0.913314	11	1229
	HAC004.1	GibsonKM_SRR8890829_bin.5	HAC004	Yes	92.55	0	0	7.84721	17	0	0	0	0	0	Rhino	South Africa	MAG	Host	d__Archaea;p__Halobacteriota;c__Methanomicrobia;o__Methanomicrobiales;f__Methanocorpusculaceae;g__Methanocorpusculum;s__	0.566868	0.0189079	1501125	1.62196e+06	0	94	94	95699	95699	23056	23056	15969.4	15969.4	0.895408	11	1529
	HAC005.1	GibsonKM_SRR8890819_bin.52	HAC005	Yes	60.2	3.1	0	4.50268	13	0	0	0	0	0	Rhino	South Africa	MAG	Host	d__Archaea;p__Halobacteriota;c__Methanomicrobia;o__Methanomicrobiales;f__Methanocorpusculaceae;g__Methanocorpusculum;s__	0.508257	0.0267258	1397535	2.32149e+06	0	124	124	48751	48751	17059	17059	11270.4	11270.4	0.917057	11	1531
	HAC006.3	GibsonKM_SRR8890836_bin.17	HAC006	Yes	88.89	0.65	0	59.8127	17	0	0	0	0	0	Rhino	USA	MAG	Host	d__Archaea;p__Halobacteriota;c__Methanomicrobia;o__Methanomicrobiales;f__Methanocorpusculaceae;g__Methanocorpusculum;s__	0.50424	0.0339818	1957281	2.20191e+06	0	265	265	45077	45077	9407	9407	7385.97	7385.97	0.866925	11	2118
	HAC006.1	PRJNA427653_SRR6425800_bin.36	HAC006	Yes	80.18	1.31	33.33	10.3284	17	0	0	2	0	0	Horse	China	MAG	Host	d__Archaea;p__Halobacteriota;c__Methanomicrobia;o__Methanomicrobiales;f__Methanocorpusculaceae;g__Methanocorpusculum;s__	0.507	0.0219675	1025032	1.27841e+06	0	211	211	18552	18552	5216	5216	4857.97	4857.97	0.86677	11	1141
	HAC006.2	GibsonKM_SRR8890827_bin.12	HAC006	Yes	66.67	1.31	33.33	9.93057	14	0	0	0	0	0	Rhino	South Africa	MAG	Host	d__Archaea;p__Halobacteriota;c__Methanomicrobia;o__Methanomicrobiales;f__Methanocorpusculaceae;g__Methanocorpusculum;s__	0.293095	0.0207317	1666960	2.50031e+06	0	172	172	85298	85298	15034	15034	9691.63	9691.63	0.779917	11	1553
	HAC006.4	GibsonKM_SRR8890828_bin.11	HAC006	Yes	60.29	0.65	0	13.3275	14	0	0	0	0	0	Rhino	South Africa	MAG	Host	d__Archaea;p__Halobacteriota;c__Methanomicrobia;o__Methanomicrobiales;f__Methanocorpusculaceae;g__;s__	0.311176	0.018398	1491482	2.47385e+06	0	130	130	57490	57490	18127	18127	11472.9	11472.9	0.914617	11	1665
	HAC006.5	GibsonKM_SRR8890833_bin.44	HAC006	Yes	60.29	0.65	0	16.8693	14	0	0	0	0	0	Rhino	South Africa	MAG	Host	d__Archaea;p__Halobacteriota;c__Methanomicrobia;o__Methanomicrobiales;f__Methanocorpusculaceae;g__;s__	0.502495	0.0354026	1926769	3.19584e+06	0	208	208	65970	65970	13920	13920	9263.31	9263.31	0.858797	11	2057
	HAC007.1	PRJNA545606_SRR9184944_bin.35	HAC007	Yes	76.24	1.31	0	6.89222	10	0	0	0	0	0	Elephant	China	MAG	Host	d__Archaea;p__Halobacteriota;c__Methanomicrobia;o__Methanomicrobiales;f__Methanocorpusculaceae;g__;s__	0.351023	0.023354	1400962	1.83757e+06	0	325	325	27721	27721	5104	5104	4310.65	4310.65	0.799678	11	1424
	HAC008.1	GibsonKM_SRR8890819_bin.74	HAC008	Yes	51.6	4.25	11.11	3.46346	9	0	0	1	0	0	Rhino	South Africa	MAG	Host	d__Archaea;p__Halobacteriota;c__Methanomicrobia;o__Methanomicrobiales;f__Methanocorpusculaceae;g__;s__	0.369057	0.0197605	2302000	4.46124e+06	0	91	91	146906	146906	42404	42404	25296.7	25296.7	0.902561	11	2160
	HAC009.1	PRJNA545601_SRR9184932_bin.19	HAC009	Yes	51.71	1.87	100	5.7479	8	0	0	0	0	0	Elephant	China	MAG	Host	d__Archaea;p__Halobacteriota;c__Methanomicrobia;o__Methanomicrobiales;f__Methanocorpusculaceae;g__;s__	0.471743	0.020154	825446	1.5963e+06	0	237	237	12461	12461	3828	3828	3482.89	3482.89	0.92435	11	1090
	HAC010.1	PRJNA545600_SRR9184936_bin.21	HAC010	Yes	67.13	0.93	100	7.68146	14	0	0	0	0	0	Elephant	China	MAG	Host	d__Archaea;p__Halobacteriota;c__Methanomicrobia;o__Methanomicrobiales;f__Methanocorpusculaceae;g__;s__	0.507153	0.0232677	1567192	2.33456e+06	0	232	232	46509	46509	8469	8469	6755.14	6755.14	0.927504	11	1459
	HAC011.1	PRJNA590977_SRR10505697_bin.33	HAC011	Yes	86.9	3.43	33.33	12.4363	16	0	0	0	0	0	Horse	United Kingdom	MAG	Host	d__Archaea;p__Halobacteriota;c__Methanomicrobia;o__Methanomicrobiales;f__Methanocorpusculaceae;g__;s__	0.322269	0.0251141	1911395	2.19953e+06	0	68	68	103348	103348	47829	47829	28108.8	28108.8	0.874963	11	1886
	HAC011.2	PRJNA427653_SRR6425746_bin.31	HAC011	Yes	65.01	7.84	93.33	15.5948	12	0	0	0	0	0	Horse	China	MAG	Host	d__Archaea;p__Halobacteriota;c__Methanomicrobia;o__Methanomicrobiales;f__Methanocorpusculaceae;g__Methanocorpusculum;s__	0.473951	0.0231056	953411	1.46656e+06	0	171	171	31052	31052	7073	7073	5575.5	5575.5	0.915026	11	1106
	Methanocorpusculum sp. isolate RGIG1678	Methanocorpusculum_sp_isolate_RGIG1678	HAC012	No	96.27	1.96	33.33	30	17	0	0	3	0	0	Goat	China	MAG	Host	d__Archaea;p__Halobacteriota;c__Methanomicrobia;o__Methanomicrobiales;f__Methanocorpusculaceae;g__Methanocorpusculum;s__	0.500767	0.0263639	2024668	2.10311e+06	0	67	67	184974	184974	65849	65849	30218.9	30218.9	0.897752	11	2185
	Methanocorpusculum sp. isolate RGIG8550	Methanocorpusculum_sp_isolate_RGIG8550	HAC012	No	90.72	7.54	58.82	30	18	0	0	1	0	0	Water deer	China	MAG	Host	d__Archaea;p__Halobacteriota;c__Methanomicrobia;o__Methanomicrobiales;f__Methanocorpusculaceae;g__Methanocorpusculum;s__	0.517194	0.0185502	1501372	1.65495e+06	0	322	322	20611	20611	5893	5893	4662.65	4662.65	0.907138	11	1824
	Methanocorpusculum sp. isolate RGIG8706	Methanocorpusculum_sp_isolate_RGIG8706	HAC012	No	90.72	7.54	58.82	30	18	0	0	1	0	0	Water deer	China	MAG	Host	d__Archaea;p__Halobacteriota;c__Methanomicrobia;o__Methanomicrobiales;f__Methanocorpusculaceae;g__Methanocorpusculum;s__	0.517194	0.0185502	1501372	1.65495e+06	0	322	322	20611	20611	5893	5893	4662.65	4662.65	0.907138	11	1824
	HAC012.3	PRJNA590977_SRR10505694_bin.46	HAC012	Yes	87.58	3.1	12.5	9.56057	16	0	0	0	0	0	Horse	United Kingdom	MAG	Host	d__Archaea;p__Halobacteriota;c__Methanomicrobia;o__Methanomicrobiales;f__Methanocorpusculaceae;g__Methanocorpusculum;s__	0.498296	0.0236166	1231861	1.40656e+06	0	297	297	16875	16875	4506	4506	4147.68	4147.68	0.911146	11	1346
	Methanocorpusculum sp. isolate RGIG8512	Methanocorpusculum_sp_isolate_RGIG8512	HAC012	No	82.5	8.88	77.78	30	18	0	0	1	1	0	Water deer	China	MAG	Host	d__Archaea;p__Halobacteriota;c__Methanomicrobia;o__Methanomicrobiales;f__Methanocorpusculaceae;g__Methanocorpusculum;s__	0.504721	0.0342502	1657915	2.00959e+06	0	498	498	21899	21899	3590	3590	3329.15	3329.15	0.894179	11	2131
	HAC012.4	PRJNA590977_SRR10505696_bin.31	HAC012	Yes	80.79	4.58	14.29	16.8176	15	0	0	0	0	0	Horse	United Kingdom	MAG	Host	d__Archaea;p__Halobacteriota;c__Methanomicrobia;o__Methanomicrobiales;f__Methanocorpusculaceae;g__;s__	0.343059	0.0307814	1570625	1.94408e+06	0	446	446	22103	22103	3965	3965	3521.58	3521.58	0.780464	11	1717
	HAC012.1	PRJNA590977_SRR10505695_bin.11	HAC012	Yes	80.1	3.49	30	34.8199	16	0	0	1	0	0	Horse	United Kingdom	MAG	Host	d__Archaea;p__Halobacteriota;c__Methanomicrobia;o__Methanomicrobiales;f__Methanocorpusculaceae;g__;s__	0.507442	0.0270248	1001694	1.25055e+06	0	290	290	11598	11598	3834	3834	3454.12	3454.12	0.920453	11	1272
	Methanocorpusculum sp. isolate RGIG1770	Methanocorpusculum_sp_isolate_RGIG1770	HAC012	No	79.86	6.47	61.54	30	15	0	0	1	0	0	Goat	China	MAG	Host	d__Archaea;p__Halobacteriota;c__Methanomicrobia;o__Methanomicrobiales;f__Methanocorpusculaceae;g__Methanocorpusculum;s__	0.504861	0.0288046	1265389	1.58451e+06	0	338	338	112298	112298	4180	4180	3743.75	3743.75	0.903485	11	1580
	Methanocorpusculum sp. isolate RGIG3083	Methanocorpusculum_sp_isolate_RGIG3083	HAC012	No	78.07	2.94	100	30	16	0	0	1	0	0	Goat	China	MAG	Host	d__Archaea;p__Halobacteriota;c__Methanomicrobia;o__Methanomicrobiales;f__Methanocorpusculaceae;g__Methanocorpusculum;s__	0.514536	0.0156635	1127750	1.44454e+06	0	139	139	29046	29046	10090	10090	8113.31	8113.31	0.908424	11	1332
	Methanocorpusculum sp. isolate E2 MB2 79	Methanocorpusculum_sp_isolate_E2_MB2_79	HAC012	No	76.08	2.61	50	17.13	15	0	0	0	0	0	Horse	England	MAG	Host	d__Archaea;p__Halobacteriota;c__Methanomicrobia;o__Methanomicrobiales;f__Methanocorpusculaceae;g__;s__	0.502012	0.0200216	1154005	1.51683e+06	0	170	170	29347	29347	8794	8794	6788.26	6788.26	0.875647	11	1296
	HAC012.2	PRJNA590977_SRR10505693_bin.62	HAC012	Yes	74.77	1.31	0	30.878	15	0	0	0	0	0	Horse	United Kingdom	MAG	Host	d__Archaea;p__Halobacteriota;c__Methanomicrobia;o__Methanomicrobiales;f__Methanocorpusculaceae;g__;s__	0.574826	0.0275169	1157179	1.54765e+06	0	340	340	17983	17983	3716	3716	3403.47	3403.47	0.908077	11	1403
	HAC013.2	PRJNA427653_SRR6425774_bin.39	HAC013	Yes	74.62	6.09	68.75	11.1873	16	0	0	0	0	0	Sheep	China	MAG	Host	d__Archaea;p__Halobacteriota;c__Methanomicrobia;o__Methanomicrobiales;f__Methanocorpusculaceae;g__Methanocorpusculum;s__	0.258074	0.0151733	1456948	1.95249e+06	0	140	140	46945	46945	14024	14024	10406.8	10406.8	0.795717	11	1307
	HAC013.1	PRJNA427653_SRR6425795_bin.15	HAC013	Yes	67.49	1.86	33.33	6.51865	15	0	0	1	0	0	Sheep	China	MAG	Host	d__Archaea;p__Halobacteriota;c__Methanomicrobia;o__Methanomicrobiales;f__Methanocorpusculaceae;g__Methanocorpusculum;s__	0.342788	0.0310196	1568506	2.32406e+06	0	453	453	21133	21133	3733	3733	3462.49	3462.49	0.779581	11	1705
	Methanocorpusculum sp. isolate RGIG7729	Methanocorpusculum_sp_isolate_RGIG7729	HAC014	No	78.05	3.49	66.67	30	16	0	0	1	0	0	Water buffalo	China	MAG	Host	d__Archaea;p__Halobacteriota;c__Methanomicrobia;o__Methanomicrobiales;f__Methanocorpusculaceae;g__Methanocorpusculum;s__	0.50945	0.0149969	1104072	1.41457e+06	0	168	168	28638	28638	7633	7633	6571.86	6571.86	0.915948	11	1283
	Methanocorpusculum parvum SIG11	Methanocorpusculum_parvum_SIG11	HAC015	No	86.88	1.31	50	-	16	0	0	1	0	0	Goat	USA	MAG	Host	d__Archaea;p__Halobacteriota;c__Methanomicrobia;o__Methanomicrobiales;f__Methanocorpusculaceae;g__Methanocorpusculum;s__	0.485933	0.0149704	1401745	1.61343e+06	300	36	39	303593	303593	65937	65937	38937.4	35934.5	0.905935	11	1510
	Methanocorpusculum sp. isolate RGIG2143	Methanocorpusculum_sp_isolate_RGIG2143	HAC016	No	96.41	0.65	0	30	17	0	0	3	0	0	Goat	China	MAG	Host	d__Archaea;p__Halobacteriota;c__Methanomicrobia;o__Methanomicrobiales;f__Methanocorpusculaceae;g__Methanocorpusculum;s__	0.46289	0.00684329	1553516	1.61136e+06	0	13	13	363127	363127	146664	146664	119501	119501	0.904701	11	1630
	Methanocorpusculum sp. isolate RGIG2024	Methanocorpusculum_sp_isolate_RGIG2024	HAC016	No	95.42	1.63	100	30	17	0	0	3	0	0	Goat	China	MAG	Host	d__Archaea;p__Halobacteriota;c__Methanomicrobia;o__Methanomicrobiales;f__Methanocorpusculaceae;g__Methanocorpusculum;s__	0.464006	0.0185062	1466929	1.53734e+06	0	53	53	114350	114350	41926	41926	27677.9	27677.9	0.903338	11	1579
	Methanocorpusculum parvum SIG10	Methanocorpusculum_parvum_SIG10	HAC016	No	93.14	0.65	0	-	17	0	0	0	0	0	Goat	USA	MAG	Host	d__Archaea;p__Halobacteriota;c__Methanomicrobia;o__Methanomicrobiales;f__Methanocorpusculaceae;g__Methanocorpusculum;s__	0.465944	0.0129661	1423213	1.52804e+06	700	36	43	174042	174042	102387	77885	39533.7	33081.7	0.905766	11	1530
	HAC016.4	PRJNA427653_SRR6425821_bin.86	HAC016	Yes	89.98	1.31	100	20.4539	16	0	0	1	0	0	Sheep	China	MAG	Host	d__Archaea;p__Halobacteriota;c__Methanomicrobia;o__Methanomicrobiales;f__Methanocorpusculaceae;g__Methanocorpusculum;s__	0.51773	0.0197716	1080590	1.20092e+06	0	315	315	15782	15782	3909	3909	3430.44	3430.44	0.921537	11	1419
	HAC016.6	PRJNA427653_SRR6425822_bin.5	HAC016	Yes	84.63	1.85	80	8.3849	17	0	0	2	0	0	Sheep	China	MAG	Host	d__Archaea;p__Halobacteriota;c__Methanomicrobia;o__Methanomicrobiales;f__Methanocorpusculaceae;g__Methanocorpusculum;s__	0.3403	0.0339486	1550856	1.83251e+06	0	449	449	19480	19480	3980	3980	3454.02	3454.02	0.788486	11	1710
	HAC016.7	PRJNA427653_SRR6425771_bin.14	HAC016	Yes	83.92	3.51	42.86	8.58609	16	0	0	2	0	0	Sheep	China	MAG	Host	d__Archaea;p__Halobacteriota;c__Methanomicrobia;o__Methanomicrobiales;f__Methanocorpusculaceae;g__Methanocorpusculum;s__	0.29672	0.0188848	1332313	1.5876e+06	0	134	134	52789	52789	14308	14308	9942.63	9942.63	0.790805	11	1228
	HAC016.5	PRJNA427653_SRR6425803_bin.57	HAC016	Yes	73.74	1.31	100	7.59072	14	0	0	2	0	0	Goat	China	MAG	Host	d__Archaea;p__Halobacteriota;c__Methanomicrobia;o__Methanomicrobiales;f__Methanocorpusculaceae;g__Methanocorpusculum;s__	0.353931	0.0213536	1287024	1.74535e+06	0	276	276	34520	34520	5805	5805	4663.13	4663.13	0.803616	11	1274
	HAC016.1	PRJNA427653_SRR6425807_bin.15	HAC016	Yes	73.67	1.96	66.67	6.35579	16	0	0	1	0	0	Goat	China	MAG	Host	d__Archaea;p__Halobacteriota;c__Methanomicrobia;o__Methanomicrobiales;f__Methanocorpusculaceae;g__Methanocorpusculum;s__	0.352613	0.0207338	1335828	1.81326e+06	0	273	273	17455	17455	6247	6247	4893.14	4893.14	0.803859	11	1350
	Methanocorpusculum sp. isolate RGIG6304	Methanocorpusculum_sp_isolate_RGIG6304	HAC016	No	73.05	1.31	50	30	15	0	0	0	0	0	Dairy cattle	China	MAG	Host	d__Archaea;p__Halobacteriota;c__Methanomicrobia;o__Methanomicrobiales;f__Methanocorpusculaceae;g__Methanocorpusculum;s__	0.465435	0.015466	1067686	1.46158e+06	0	156	156	17641	17641	8458	8458	6844.14	6844.14	0.908731	11	1225
	HAC016.3	CaoJ_2020_SRR10083264_bin.121	HAC016	Yes	61.43	2.8	50	10.2928	16	0	0	2	0	0	Livestock	China	MAG	Host	d__Archaea;p__Halobacteriota;c__Methanomicrobia;o__Methanomicrobiales;f__Methanocorpusculaceae;g__Methanocorpusculum;s__	0.572984	0.0224737	1602201	2.60817e+06	0	77	77	192310	192310	49949	49949	20807.8	20807.8	0.900889	11	1592
	HAC016.2	CaoJ_2020_SRR10083263_bin.91	HAC016	Yes	55.32	2.34	100	14.0412	15	0	0	2	0	0	Livestock	China	MAG	Host	d__Archaea;p__Halobacteriota;c__Methanomicrobia;o__Methanomicrobiales;f__Methanocorpusculaceae;g__Methanocorpusculum;s__	0.339678	0.0272292	2478619	4.48051e+06	0	90	90	167441	167441	75493	75493	27540.2	27540.2	0.887671	11	2340
	HAC016.8	PRJNA427653_SRR6425794_bin.25	HAC016	Yes	53.81	3.27	25	6.53941	15	0	0	1	0	0	Sheep	China	MAG	Host	d__Archaea;p__Halobacteriota;c__Methanomicrobia;o__Methanomicrobiales;f__Methanocorpusculaceae;g__Methanocorpusculum;s__	0.510305	0.0349104	1256001	2.33414e+06	0	251	251	20446	20446	6060	6060	5003.99	5003.99	0.919123	11	1447
	HAC017.16	LimSK_ERR3393562_bin.117	HAC017	Yes	95.75	0.65	0	16.4029	15	0	0	0	0	0	Bos taurus	South Korea	MAG	Host	d__Archaea;p__Halobacteriota;c__Methanomicrobia;o__Methanomicrobiales;f__Methanocorpusculaceae;g__Methanocorpusculum;s__	0.463154	0.0117402	1472539	1.5379e+06	0	26	26	219663	219663	96280	96280	56636.1	56636.1	0.897473	11	1596
	HAC017.17	LimSK_ERR3393586_bin.70	HAC017	Yes	95.75	0.65	0	12.4293	17	0	0	0	0	0	Bos taurus	South Korea	MAG	Host	d__Archaea;p__Halobacteriota;c__Methanomicrobia;o__Methanomicrobiales;f__Methanocorpusculaceae;g__Methanocorpusculum;s__	0.463408	0.0166695	1492000	1.55822e+06	0	31	31	445634	445634	114416	114416	48129	48129	0.895432	11	1619
	Methanocorpusculum sp. isolate RGIG409	Methanocorpusculum_sp_isolate_RGIG409	HAC017	No	95.75	0.65	0	30	17	0	0	1	0	0	Dairy cattle	China	MAG	Host	d__Archaea;p__Halobacteriota;c__Methanomicrobia;o__Methanomicrobiales;f__Methanocorpusculaceae;g__Methanocorpusculum;s__	0.464259	0.0104608	1425001	1.48825e+06	0	24	24	389066	389066	97944	97944	59375	59375	0.894535	11	1545
	Methanocorpusculum sp. isolate RGIG7426	Methanocorpusculum_sp_isolate_RGIG7426	HAC017	No	95.1	4.58	100	30	17	0	0	1	0	0	Water buffalo	China	MAG	Host	d__Archaea;p__Halobacteriota;c__Methanomicrobia;o__Methanomicrobiales;f__Methanocorpusculaceae;g__Methanocorpusculum;s__	0.464534	0.0213549	1450255	1.52498e+06	0	243	243	32866	32866	8601	8601	5968.13	5968.13	0.901601	11	1751
	Methanocorpusculum sp. isolate RGIG7184	Methanocorpusculum_sp_isolate_RGIG7184	HAC017	No	93.14	2.99	100	30	17	0	0	0	0	0	Water buffalo	China	MAG	Host	d__Archaea;p__Halobacteriota;c__Methanomicrobia;o__Methanomicrobiales;f__Methanocorpusculaceae;g__Methanocorpusculum;s__	0.466169	0.0210217	1394369	1.49707e+06	0	257	257	26791	26791	6996	6996	5425.56	5425.56	0.902278	11	1670
	Methanocorpusculum sp. isolate RGIG7657	Methanocorpusculum_sp_isolate_RGIG7657	HAC017	No	93.09	3.49	66.67	30	17	0	0	2	0	0	Water buffalo	China	MAG	Host	d__Archaea;p__Halobacteriota;c__Methanomicrobia;o__Methanomicrobiales;f__Methanocorpusculaceae;g__Methanocorpusculum;s__	0.46617	0.0207516	1410946	1.51568e+06	0	252	252	34895	34895	8394	8394	5598.99	5598.99	0.906097	11	1722
	HAC017.1	PRJNA427653_SRR6425779_bin.26	HAC017	Yes	90.52	1.31	33.33	13.5085	17	0	0	1	1	1	Cow	China	MAG	Host	d__Archaea;p__Halobacteriota;c__Methanomicrobia;o__Methanomicrobiales;f__Methanocorpusculaceae;g__Methanocorpusculum;s__	0.302918	0.0270947	1473264	1.62756e+06	0	502	502	11135	11135	3031	3031	2934.79	2934.79	0.838802	11	1440
	SRS476346 bin.34	SRS476346_bin.34	HAC017	No	83.91	2.61	75	10.7086	15	0	0	0	0	0	Human	Fiji	MAG	Host	d__Archaea;p__Halobacteriota;c__Methanomicrobia;o__Methanomicrobiales;f__Methanocorpusculaceae;g__Methanocorpusculum;s__	0.472758	0.0207408	1024803	1.22131e+06	0	376	376	18164	18164	3054	3054	2725.54	2725.54	0.923847	11	1399
	HAC017.2	PRJNA427653_SRR6425824_bin.11	HAC017	Yes	83.76	0.9	100	7.80008	16	0	0	0	0	0	Cow	China	MAG	Host	d__Archaea;p__Halobacteriota;c__Methanomicrobia;o__Methanomicrobiales;f__Methanocorpusculaceae;g__Methanocorpusculum;s__	0.503801	0.020336	1048764	1.25211e+06	0	241	241	20227	20227	5082	5082	4351.72	4351.72	0.909738	11	1298
	HAC017.3	ZaheerR_SRR9037495_bin.33	HAC017	Yes	83.28	2.29	75	7.20113	17	0	0	0	0	0	Bos taurus	Canada	MAG	Host	d__Archaea;p__Halobacteriota;c__Methanomicrobia;o__Methanomicrobiales;f__Methanocorpusculaceae;g__Methanocorpusculum;s__	0.376071	0.0252709	1249300	1.50012e+06	0	399	399	22227	22227	3245	3245	3131.08	3131.08	0.907675	11	1486
	HAC017.12	SanzPR_SRR5679020_bin.72	HAC017	Yes	83.05	1.96	33.33	3.72616	16	0	0	1	0	0	Bos taurus	Canada	MAG	Host	d__Archaea;p__Halobacteriota;c__Methanomicrobia;o__Methanomicrobiales;f__Methanocorpusculaceae;g__Methanocorpusculum;s__	0.456396	0.0212304	986764	1.18816e+06	0	337	337	12197	12197	3035	3035	2928.08	2928.08	0.886393	11	1248
	HAC017.15	SanzPR_SRR5678984_bin.64	HAC017	Yes	82.1	2.83	66.67	8.06511	16	0	0	0	0	0	Bos taurus	Canada	MAG	Host	d__Archaea;p__Halobacteriota;c__Methanomicrobia;o__Methanomicrobiales;f__Methanocorpusculaceae;g__Methanocorpusculum;s__	0.343412	0.0343808	1299004	1.58222e+06	0	443	443	51556	51556	2884	2884	2932.29	2932.29	0.802055	11	1452
	SRS475582 bin.12	SRS475582_bin.12	HAC017	No	81.64	4.84	88.89	17.6957	18	0	0	1	1	1	Human	Fiji	MAG	Host	d__Archaea;p__Halobacteriota;c__Methanomicrobia;o__Methanomicrobiales;f__Methanocorpusculaceae;g__Methanocorpusculum;s__	0.469316	0.0233214	1199510	1.46927e+06	0	400	400	28143	28143	3576	3576	2998.78	2998.78	0.908319	11	1590
	HAC017.18	LimSK_ERR3393559_bin.18	HAC017	Yes	80.39	0	0	5.31712	15	0	0	0	0	0	Bos taurus	South Korea	MAG	Host	d__Archaea;p__Halobacteriota;c__Methanomicrobia;o__Methanomicrobiales;f__Methanocorpusculaceae;g__Methanocorpusculum;s__	0.467682	0.0200159	1065924	1.32594e+06	0	249	249	29892	29892	4741	4741	4280.82	4280.82	0.903943	11	1343
	SRS476863 bin.43	SRS476863_bin.43	HAC017	No	74.67	2.97	66.67	9.79517	18	0	0	1	1	1	Human	Fiji	MAG	Host	d__Archaea;p__Halobacteriota;c__Methanomicrobia;o__Methanomicrobiales;f__Methanocorpusculaceae;g__Methanocorpusculum;s__	0.47159	0.0231053	986282	1.32085e+06	0	415	415	21653	21653	2637	2637	2376.58	2376.58	0.915131	11	1381
	HAC017.7	DosterE_SRR3181110_bin.36	HAC017	Yes	74.03	0.98	100	4.1894	16	0	0	0	0	0	Bos taurus	USA	MAG	Host	d__Archaea;p__Halobacteriota;c__Methanomicrobia;o__Methanomicrobiales;f__Methanocorpusculaceae;g__Methanocorpusculum;s__	0.30347	0.0116581	1308083	1.76696e+06	0	53	53	98216	98216	58369	58369	24680.8	24680.8	0.913504	11	1395
	HAC017.6	PRJNA427653_SRR6425780_bin.2	HAC017	Yes	69.2	1.01	100	6.82475	16	0	0	0	0	0	Cow	China	MAG	Host	d__Archaea;p__Halobacteriota;c__Methanomicrobia;o__Methanomicrobiales;f__Methanocorpusculaceae;g__Methanocorpusculum;s__	0.509328	0.0271147	1096327	1.58429e+06	0	280	280	16140	16140	4438	4438	3915.45	3915.45	0.917194	11	1376
	Methanocorpusculum sp. isolate RGIG7504	Methanocorpusculum_sp_isolate_RGIG7504	HAC017	No	69.14	7.32	85.71	30	16	0	0	3	0	0	Water buffalo	China	MAG	Host	d__Archaea;p__Halobacteriota;c__Methanomicrobia;o__Methanomicrobiales;f__Methanocorpusculaceae;g__Methanocorpusculum;s__	0.465784	0.0162446	1096833	1.58639e+06	0	277	277	19733	19733	4366	4366	3959.69	3959.69	0.90547	11	1401
	HAC017.5	CaoJ_2020_SRR10083254_bin.53	HAC017	Yes	68.72	0	0	1.60747	15	0	0	0	0	0	Livestock	China	MAG	Host	d__Archaea;p__Halobacteriota;c__Methanomicrobia;o__Methanomicrobiales;f__Methanocorpusculaceae;g__Methanocorpusculum;s__	0.327468	0.0169	1759377	2.56021e+06	0	238	238	49754	49754	9967	9967	7392.34	7392.34	0.835084	11	1784
	HAC017.10	LimSK_ERR3393569_bin.13	HAC017	Yes	67.55	6.59	78.57	11.0431	17	0	0	0	0	0	Bos taurus	South Korea	MAG	Host	d__Archaea;p__Halobacteriota;c__Methanomicrobia;o__Methanomicrobiales;f__Methanocorpusculaceae;g__Methanocorpusculum;s__	0.471175	0.0191414	988518	1.46339e+06	0	297	297	12292	12292	3511	3511	3328.34	3328.34	0.917642	11	1325
	HAC017.9	LimSK_ERR3393558_bin.66	HAC017	Yes	66.97	1.96	66.67	5.10527	14	0	0	1	0	0	Bos taurus	South Korea	MAG	Host	d__Archaea;p__Halobacteriota;c__Methanomicrobia;o__Methanomicrobiales;f__Methanocorpusculaceae;g__Methanocorpusculum;s__	0.470469	0.0189519	792040	1.18268e+06	0	246	246	12481	12481	3309	3309	3219.67	3219.67	0.916297	11	1072
	HAC017.11	DosterE_SRR3181120_bin.48	HAC017	Yes	64.26	0.65	0	3.30772	11	0	0	0	0	0	Bos taurus	USA	MAG	Host	d__Archaea;p__Halobacteriota;c__Methanomicrobia;o__Methanomicrobiales;f__Methanocorpusculaceae;g__Methanocorpusculum;s__	0.343497	0.0141272	2148399	3.34329e+06	0	179	179	73432	73432	17180	17180	12002.2	12002.2	0.897595	11	2147
	HAC017.13	SanzPR_SRR5678935_bin.21	HAC017	Yes	56.22	0	0	3.28395	12	0	0	1	1	1	Bos taurus	USA	MAG	Host	d__Archaea;p__Halobacteriota;c__Methanomicrobia;o__Methanomicrobiales;f__Methanocorpusculaceae;g__Methanocorpusculum;s__	0.466667	0.0190649	723304	1.28656e+06	0	253	253	8997	8997	2901	2901	2858.91	2858.91	0.92698	11	1011
	HAC017.8	LimSK_ERR3393580_bin.39	HAC017	Yes	56.03	0.65	100	5.37543	14	0	0	1	0	0	Bos taurus	South Korea	MAG	Host	d__Archaea;p__Halobacteriota;c__Methanomicrobia;o__Methanomicrobiales;f__Methanocorpusculaceae;g__Methanocorpusculum;s__	0.468402	0.0188019	661378	1.1804e+06	0	224	224	8083	8083	3101	3101	2952.58	2952.58	0.920749	11	905
	HAC017.4	DosterE_SRR3181107_bin.55	HAC017	Yes	54.98	0	0	3.951	15	0	0	0	0	0	Bos taurus	USA	MAG	Host	d__Archaea;p__Halobacteriota;c__Methanomicrobia;o__Methanomicrobiales;f__Methanocorpusculaceae;g__Methanocorpusculum;s__	0.256573	0.0220757	2271669	4.13181e+06	0	338	338	39446	39446	10614	10614	6720.91	6720.91	0.780678	11	2098
	0074 Methanocorpusculum sp HGM00632	Methanocorpusculum_sp_HGM00632	HAC017	No	54.63	2.83	80	17.6491	16	0	0	1	1	1	Human	Fiji	MAG	Host	d__Archaea;p__Halobacteriota;c__Methanomicrobia;o__Methanomicrobiales;f__Methanocorpusculaceae;g__Methanocorpusculum;s__	0.469292	0.0182304	765679	1.40157e+06	0	146	146	25374	25374	5320	5320	5244.38	5244.38	0.91026	11	929
	HAC017.14	SanzPR_SRR5678937_bin.46	HAC017	Yes	51.98	2.29	0	2.75815	13	0	0	0	0	0	Bos taurus	USA	MAG	Host	d__Archaea;p__Halobacteriota;c__Methanomicrobia;o__Methanomicrobiales;f__Methanocorpusculaceae;g__Methanocorpusculum;s__	0.509975	0.0251551	980181	1.88569e+06	0	287	287	13410	13410	3665	3665	3415.26	3415.26	0.910574	11	1183
	HAC018.5	Salgado-FloresA_SRR7039261_bin.130	HAC018	Yes	91.83	0.65	0	9.36345	17	0	0	0	0	0	Ptarmigan	Norway	MAG	Host	d__Archaea;p__Halobacteriota;c__Methanomicrobia;o__Methanomicrobiales;f__Methanocorpusculaceae;g__Methanocorpusculum;s__	0.493245	0.030825	1109334	1.20803e+06	0	381	381	9701	9701	2965	2965	2911.64	2911.64	0.887295	11	1426
	HAC018.6	Salgado-FloresA_SRR7039255_bin.84	HAC018	Yes	91.18	1.96	0	6.79862	17	0	0	0	0	0	Ptarmigan	Norway	MAG	Host	d__Archaea;p__Halobacteriota;c__Methanomicrobia;o__Methanomicrobiales;f__Methanocorpusculaceae;g__Methanocorpusculum;s__	0.508752	0.0178412	886206	971930	0	277	277	10152	10152	3486	3486	3199.3	3199.3	0.924724	11	1109
	HAC018.4	Salgado-FloresA_SRR7039262_bin.87	HAC018	Yes	90.52	1.36	33.33	9.90389	17	0	0	0	0	0	Ptarmigan	Norway	MAG	Host	d__Archaea;p__Halobacteriota;c__Methanomicrobia;o__Methanomicrobiales;f__Methanocorpusculaceae;g__Methanocorpusculum;s__	0.290281	0.0303901	1563200	1.72691e+06	0	553	553	17992	17992	2932	2932	2826.76	2826.76	0.794653	11	1770
	HAC018.1	Salgado-FloresA_SRR7039258_bin.77	HAC018	Yes	89.87	0.65	0	13.1726	17	0	0	0	0	0	Ptarmigan	Norway	MAG	Host	d__Archaea;p__Halobacteriota;c__Methanomicrobia;o__Methanomicrobiales;f__Methanocorpusculaceae;g__Methanocorpusculum;s__	0.53479	0.0201507	1322197	1.47123e+06	0	421	421	15446	15446	3298	3298	3140.61	3140.61	0.90519	11	1615
	HAC018.2	Salgado-FloresA_SRR7039257_bins.17	HAC018	Yes	77.76	1.55	50	5.30921	14	0	0	0	0	0	Ptarmigan	Norway	MAG	Host	d__Archaea;p__Halobacteriota;c__Methanomicrobia;o__Methanomicrobiales;f__Methanocorpusculaceae;g__Methanocorpusculum;s__	0.479614	0.0192315	929179	1.19493e+06	0	296	296	12426	12426	3465	3465	3139.12	3139.12	0.925116	11	1193
	HAC018.3	Salgado-FloresA_SRR7039256_bins.9	HAC018	Yes	66.24	1.96	33.33	4.77389	14	0	0	0	0	0	Ptarmigan	Norway	MAG	Host	d__Archaea;p__Halobacteriota;c__Methanomicrobia;o__Methanomicrobiales;f__Methanocorpusculaceae;g__Methanocorpusculum;s__	0.563363	0.023255	1012566	1.52863e+06	0	291	291	17021	17021	3882	3882	3479.61	3479.61	0.897308	11	1277
	HAC020.1	PRJNA545606_SRR9184944_bin.3	HAC020	Yes	87.85	2.61	25	5.73357	14	0	0	0	0	0	Elephant	China	MAG	Host	d__Archaea;p__Halobacteriota;c__Methanomicrobia;o__Methanomicrobiales;f__Methanocorpusculaceae;g__Methanocorpusculum;s__	0.346672	0.0270388	1299820	1.47959e+06	0	354	354	18730	18730	4143	4143	3671.81	3671.81	0.776654	11	1403
	HAC021.1	IlmbergerN_SRR1221442_bin.66	HAC021	Yes	77.36	6.93	55.56	14.492	16	0	0	1	0	0	Elephant	Germany	MAG	Host	d__Archaea;p__Halobacteriota;c__Methanomicrobia;o__Methanomicrobiales;f__Methanocorpusculaceae;g__Methanocorpusculum;s__	0.5104	0.0271221	1365881	1.76562e+06	0	167	167	39586	39586	11844	11844	8178.93	8178.93	0.916485	11	1516
	HAC023.32	HouQ_SRR4096754_bin.8	HAC023	Yes	96.41	1.31	0	13.7605	18	0	0	3	1	1	Chicken	China	MAG	Host	d__Archaea;p__Halobacteriota;c__Methanomicrobia;o__Methanomicrobiales;f__Methanocorpusculaceae;g__Methanocorpusculum;s__	0.328738	0.0241921	2171828	2.2527e+06	0	287	287	106577	106577	13437	13437	7567.34	7567.34	0.896573	11	2253
	HAC023.51	PRJEB23356_ERR2193991_bin.3	HAC023	Yes	94.42	2.94	40	3.54275	17	0	0	2	0	0	Chicken	India	MAG	Host	d__Archaea;p__Halobacteriota;c__Methanomicrobia;o__Methanomicrobiales;f__Methanocorpusculaceae;g__Methanocorpusculum;s__	0.296371	0.0284463	2617974	2.77269e+06	0	932	932	17261	17261	2935	2935	2808.98	2808.98	0.890966	11	3128
	HAC023.6	PRJEB23356_ERR2193641_bin.1	HAC023	Yes	93.79	1.63	0	1.8197	17	0	0	2	0	0	Chicken	India	MAG	Host	d__Archaea;p__Halobacteriota;c__Methanomicrobia;o__Methanomicrobiales;f__Methanocorpusculaceae;g__Methanocorpusculum;s__	0.514139	0.0205061	1306029	1.3925e+06	0	115	115	55811	55811	16403	16403	11356.8	11356.8	0.90182	11	1330
	HAC023.57	PRJEB23356_ERR2193607_bin.6	HAC023	Yes	91.07	1.31	0	2.57486	16	0	0	2	1	0	Chicken	India	MAG	Host	d__Archaea;p__Halobacteriota;c__Methanomicrobia;o__Methanomicrobiales;f__Methanocorpusculaceae;g__Methanocorpusculum;s__	0.562117	0.0236196	1328394	1.45865e+06	0	411	411	14155	14155	3660	3660	3232.1	3232.1	0.910508	11	1638
	HAC023.55	PRJEB23356_ERR2193603_bin.1	HAC023	Yes	91.05	1.85	0	2.77244	17	0	0	2	1	0	Chicken	India	MAG	Host	d__Archaea;p__Halobacteriota;c__Methanomicrobia;o__Methanomicrobiales;f__Methanocorpusculaceae;g__Methanocorpusculum;s__	0.335014	0.0202202	2291275	2.5165e+06	0	318	318	52560	52560	12867	12867	7205.27	7205.27	0.880247	11	2350
	Ca. Methanocorpusculum faecipullorum	Ca_Methanocorpusculum_faecipullorum	HAC023	No	90.99	2.94	60	30	16	0	0	2	0	0	Chicken	England	MAG	Host	d__Archaea;p__Halobacteriota;c__Methanomicrobia;o__Methanomicrobiales;f__Methanocorpusculaceae;g__Methanocorpusculum;s__	0.507523	0.0173792	1251241	1.37514e+06	0	46	46	84560	84560	38927	38927	27200.9	27200.9	0.918439	11	1353
	HAC023.40	PRJEB23356_ERR2193632_bin.6	HAC023	Yes	90.96	1.53	0	1.31541	18	0	0	3	1	1	Chicken	India	MAG	Host	d__Archaea;p__Halobacteriota;c__Methanomicrobia;o__Methanomicrobiales;f__Methanocorpusculaceae;g__Methanocorpusculum;s__	0.465483	0.0198062	1220113	1.34137e+06	0	233	233	20262	20262	6517	6517	5236.54	5236.54	0.901616	11	1484
	HAC023.31	HouQ_SRR4096736_bin.9	HAC023	Yes	90.52	1.31	0	23.3355	18	0	0	3	1	1	Chicken	China	MAG	Host	d__Archaea;p__Halobacteriota;c__Methanomicrobia;o__Methanomicrobiales;f__Methanocorpusculaceae;g__Methanocorpusculum;s__	0.37206	0.0172234	2191231	2.42071e+06	0	85	85	154773	154773	42874	42874	25779.2	25779.2	0.908582	11	1972
	HAC023.62	PRJEB23356_ERR2193599_bin.2	HAC023	Yes	90.52	1.31	0	2.34261	16	0	0	2	0	0	Chicken	India	MAG	Host	d__Archaea;p__Halobacteriota;c__Methanomicrobia;o__Methanomicrobiales;f__Methanocorpusculaceae;g__Methanocorpusculum;s__	0.467321	0.0173211	1138870	1.25814e+06	0	230	230	40875	40875	6159	6159	4951.61	4951.61	0.922721	11	1428
	HAC023.14	PRJEB23356_ERR2193967_bin.1	HAC023	Yes	90.5	1.31	0	4.52486	17	0	0	3	0	0	Chicken	India	MAG	Host	d__Archaea;p__Halobacteriota;c__Methanomicrobia;o__Methanomicrobiales;f__Methanocorpusculaceae;g__Methanocorpusculum;s__	0.350201	0.0195536	1826713	2.01847e+06	0	277	277	35594	35594	8624	8624	6594.63	6594.63	0.800611	11	1802
	HAC023.60	PRJEB23356_ERR2193842_bin.3	HAC023	Yes	90.39	1.63	33.33	2.88012	16	0	0	2	0	0	Chicken	India	MAG	Host	d__Archaea;p__Halobacteriota;c__Methanomicrobia;o__Methanomicrobiales;f__Methanocorpusculaceae;g__Methanocorpusculum;s__	0.346955	0.0237357	1610041	1.78122e+06	0	357	357	22010	22010	5436	5436	4509.92	4509.92	0.788171	11	1701
	HAC023.27	PRJNA293646_SRR2329557_bin.54	HAC023	Yes	90.35	2.09	75	5.03767	12	0	0	0	0	0	Chicken	China	MAG	Host	d__Archaea;p__Halobacteriota;c__Methanomicrobia;o__Methanomicrobiales;f__Methanocorpusculaceae;g__Methanocorpusculum;s__	0.34496	0.0222052	1396545	1.54571e+06	0	309	309	22513	22513	5302	5302	4519.56	4519.56	0.778128	11	1435
	HAC023.65	PRJEB23356_ERR2193592_bin.1	HAC023	Yes	89.14	1.96	0	1.53779	16	0	0	1	0	0	Chicken	India	MAG	Host	d__Archaea;p__Halobacteriota;c__Methanomicrobia;o__Methanomicrobiales;f__Methanocorpusculaceae;g__Methanocorpusculum;s__	0.470521	0.0190887	1093115	1.22629e+06	0	240	240	18344	18344	5475	5475	4554.65	4554.65	0.91764	11	1383
	HAC023.50	PRJEB23356_ERR2193992_bin.6	HAC023	Yes	88.7	1.44	0	2.19244	15	0	0	3	0	0	Chicken	India	MAG	Host	d__Archaea;p__Halobacteriota;c__Methanomicrobia;o__Methanomicrobiales;f__Methanocorpusculaceae;g__Methanocorpusculum;s__	0.566494	0.0222143	1153668	1.30064e+06	0	360	360	12310	12310	3476	3476	3204.63	3204.63	0.91376	11	1484
	HAC023.21	PRJEB23356_ERR2193796_bin.9	HAC023	Yes	87.58	2.01	25	2.63342	17	0	0	2	0	0	Chicken	India	MAG	Host	d__Archaea;p__Halobacteriota;c__Methanomicrobia;o__Methanomicrobiales;f__Methanocorpusculaceae;g__Methanocorpusculum;s__	0.317516	0.0138379	1426131	1.62838e+06	0	91	91	57848	57848	20255	20255	15671.8	15671.8	0.903705	11	1595
	HAC023.17	PRJEB23356_ERR2193998_bin.4	HAC023	Yes	86.9	1.96	33.33	2.43442	16	0	0	2	0	0	Chicken	India	MAG	Host	d__Archaea;p__Halobacteriota;c__Methanomicrobia;o__Methanomicrobiales;f__Methanocorpusculaceae;g__Methanocorpusculum;s__	0.319533	0.0150838	1412596	1.62554e+06	0	140	140	42169	42169	15240	15240	10090	10090	0.905755	11	1585
	HAC023.15	PRJEB23356_ERR2193996_bin.1	HAC023	Yes	86.89	1.63	0	3.44031	18	0	0	2	1	1	Chicken	India	MAG	Host	d__Archaea;p__Halobacteriota;c__Methanomicrobia;o__Methanomicrobiales;f__Methanocorpusculaceae;g__Methanocorpusculum;s__	0.505894	0.0230023	1166539	1.34255e+06	0	212	212	29903	29903	7034	7034	5502.54	5502.54	0.914897	11	1395
	HAC023.64	PRJEB23356_ERR2193600_bin.3	HAC023	Yes	86.76	1.96	0	1.89686	14	0	0	3	0	0	Chicken	India	MAG	Host	d__Archaea;p__Halobacteriota;c__Methanomicrobia;o__Methanomicrobiales;f__Methanocorpusculaceae;g__Methanocorpusculum;s__	0.295739	0.017735	1382491	1.59347e+06	0	153	153	51583	51583	13890	13890	9035.89	9035.89	0.787919	11	1360
	HAC023.43	PRJEB23356_ERR2193987_bin.6	HAC023	Yes	86.6	1.96	0	4.45584	17	0	0	3	0	0	Chicken	India	MAG	Host	d__Archaea;p__Halobacteriota;c__Methanomicrobia;o__Methanomicrobiales;f__Methanocorpusculaceae;g__Methanocorpusculum;s__	0.500248	0.0198809	1320431	1.52475e+06	0	168	168	43078	43078	10043	10043	7859.71	7859.71	0.870935	11	1441
	HAC023.28	HouQ_SRR4096735_bin.14	HAC023	Yes	85.62	1.36	0	8.37099	16	0	0	3	0	0	Chicken	China	MAG	Host	d__Archaea;p__Halobacteriota;c__Methanomicrobia;o__Methanomicrobiales;f__Methanocorpusculaceae;g__Methanocorpusculum;s__	0.347552	0.0171008	1853659	2.16498e+06	0	188	188	50379	50379	14086	14086	9859.89	9859.89	0.794412	11	1727
	HAC023.22	PRJEB23356_ERR2193627_bin.3	HAC023	Yes	84.64	3.27	0	3.35757	17	0	0	2	1	1	Chicken	India	MAG	Host	d__Archaea;p__Halobacteriota;c__Methanomicrobia;o__Methanomicrobiales;f__Methanocorpusculaceae;g__Methanocorpusculum;s__	0.322065	0.0195074	1883413	2.2252e+06	0	244	244	51318	51318	10799	10799	7718.91	7718.91	0.809118	11	1704
	HAC023.29	HouQ_SRR4096732_bin.27	HAC023	Yes	82.82	2.61	25	6.52838	16	0	0	1	0	0	Chicken	China	MAG	Host	d__Archaea;p__Halobacteriota;c__Methanomicrobia;o__Methanomicrobiales;f__Methanocorpusculaceae;g__Methanocorpusculum;s__	0.367969	0.0214662	2296936	2.77341e+06	0	126	126	116937	116937	34637	34637	18229.7	18229.7	0.900329	11	2233
	HAC023.16	PRJEB23356_ERR2193969_bin.4	HAC023	Yes	81.67	2.09	0	2.50528	15	0	0	1	0	0	Chicken	India	MAG	Host	d__Archaea;p__Halobacteriota;c__Methanomicrobia;o__Methanomicrobiales;f__Methanocorpusculaceae;g__Methanocorpusculum;s__	0.606731	0.0261823	1655682	2.02728e+06	0	316	316	38044	38044	6887	6887	5239.5	5239.5	0.904509	11	1842
	HAC023.61	PRJEB23356_ERR2193840_bin.1	HAC023	Yes	81.62	1.53	0	2.49711	15	0	0	1	0	0	Chicken	India	MAG	Host	d__Archaea;p__Halobacteriota;c__Methanomicrobia;o__Methanomicrobiales;f__Methanocorpusculaceae;g__Methanocorpusculum;s__	0.349669	0.0283395	1486055	1.8207e+06	0	393	393	15882	15882	4569	4569	3781.31	3781.31	0.795412	11	1514
	HAC023.34	HouQ_SRR4096743_bin.14	HAC023	Yes	80.8	3.16	0	6.90743	17	0	0	2	1	1	Chicken	China	MAG	Host	d__Archaea;p__Halobacteriota;c__Methanomicrobia;o__Methanomicrobiales;f__Methanocorpusculaceae;g__Methanocorpusculum;s__	0.344278	0.0235119	2175834	2.69286e+06	0	316	316	49477	49477	9334	9334	6885.55	6885.55	0.794081	11	2122
	HAC023.58	PRJEB23356_ERR2193609_bin.1	HAC023	Yes	79.88	1.31	0	1.78656	17	0	0	1	1	1	Chicken	India	MAG	Host	d__Archaea;p__Halobacteriota;c__Methanomicrobia;o__Methanomicrobiales;f__Methanocorpusculaceae;g__Methanocorpusculum;s__	0.468804	0.0173726	1096261	1.37238e+06	0	251	251	20202	20202	5211	5211	4367.57	4367.57	0.92155	11	1389
	HAC023.23	PRJEB23356_ERR2194157_bin.9	HAC023	Yes	79.39	0	0	1.89001	13	0	0	1	0	0	Chicken	India	MAG	Host	d__Archaea;p__Halobacteriota;c__Methanomicrobia;o__Methanomicrobiales;f__Methanocorpusculaceae;g__Methanocorpusculum;s__	0.514428	0.0180196	928196	1.16916e+06	0	230	230	19605	19605	4842	4842	4035.63	4035.63	0.935496	11	1097
	HAC023.9	PRJEB23356_ERR2193618_bin.2	HAC023	Yes	79.17	0.65	0	0.880554	16	0	0	1	0	0	Chicken	India	MAG	Host	d__Archaea;p__Halobacteriota;c__Methanomicrobia;o__Methanomicrobiales;f__Methanocorpusculaceae;g__Methanocorpusculum;s__	0.317532	0.0194947	1318130	1.66494e+06	0	257	257	19569	19569	5490	5490	5128.91	5128.91	0.918992	11	1464
	HAC023.36	HouQ_SRR4096753_bin.75	HAC023	Yes	78.89	0.65	0	5.94745	15	0	0	1	0	0	Chicken	China	MAG	Host	d__Archaea;p__Halobacteriota;c__Methanomicrobia;o__Methanomicrobiales;f__Methanocorpusculaceae;g__Methanocorpusculum;s__	0.331731	0.0228419	1772587	2.24691e+06	0	295	295	39904	39904	8672	8672	6008.77	6008.77	0.895806	11	2074
	HAC023.26	PRJEB23356_ERR2193966_bin.12	HAC023	Yes	78.89	1.96	0	2.09352	14	0	0	0	0	0	Chicken	India	MAG	Host	d__Archaea;p__Halobacteriota;c__Methanomicrobia;o__Methanomicrobiales;f__Methanocorpusculaceae;g__Methanocorpusculum;s__	0.328539	0.0182457	1371999	1.73913e+06	0	135	135	51612	51612	14928	14928	10163	10163	0.897036	11	1418
	HAC023.25	PRJEB23356_ERR2193965_bin.14	HAC023	Yes	78.05	1.96	0	1.99153	16	0	0	1	0	0	Chicken	India	MAG	Host	d__Archaea;p__Halobacteriota;c__Methanomicrobia;o__Methanomicrobiales;f__Methanocorpusculaceae;g__Methanocorpusculum;s__	0.499904	0.0234672	1272959	1.63095e+06	0	148	148	40064	40064	11889	11889	8601.07	8601.07	0.871725	11	1338
	HAC023.7	PRJEB23356_ERR2193635_bin.1	HAC023	Yes	77.87	3.59	0	1.36626	14	0	0	2	0	0	Chicken	India	MAG	Host	d__Archaea;p__Halobacteriota;c__Methanomicrobia;o__Methanomicrobiales;f__Methanocorpusculaceae;g__Methanocorpusculum;s__	0.29925	0.0177744	1538197	1.97534e+06	0	222	222	40616	40616	10197	10197	6928.82	6928.82	0.799489	11	1460
	HAC023.24	PRJEB23356_ERR2194032_bin.3	HAC023	Yes	76.37	3.54	42.86	2.76619	17	0	0	1	0	0	Chicken	India	MAG	Host	d__Archaea;p__Halobacteriota;c__Methanomicrobia;o__Methanomicrobiales;f__Methanocorpusculaceae;g__Methanocorpusculum;s__	0.508521	0.0251794	1070736	1.40204e+06	0	272	272	18221	18221	4505	4505	3936.53	3936.53	0.920129	11	1352
	HAC023.30	HouQ_SRR4096756_bin.20	HAC023	Yes	76.18	1.31	0	8.53549	16	0	0	3	1	1	Chicken	China	MAG	Host	d__Archaea;p__Halobacteriota;c__Methanomicrobia;o__Methanomicrobiales;f__Methanocorpusculaceae;g__Methanocorpusculum;s__	0.508888	0.0278565	1380501	1.81216e+06	0	135	135	62960	62960	15427	15427	10225.9	10225.9	0.917528	11	1544
	HAC023.35	HouQ_SRR4096733_bin.42	HAC023	Yes	74.13	1.63	0	6.08201	17	0	0	2	0	0	Chicken	China	MAG	Host	d__Archaea;p__Halobacteriota;c__Methanomicrobia;o__Methanomicrobiales;f__Methanocorpusculaceae;g__Methanocorpusculum;s__	0.313543	0.0176909	1514216	2.04265e+06	0	163	163	73294	73294	13150	13150	9289.67	9289.67	0.906828	11	1680
	HAC023.20	PRJEB23356_ERR2194196_bin.5	HAC023	Yes	73.7	0.65	0	1.51788	14	0	0	0	1	0	Chicken	India	MAG	Host	d__Archaea;p__Halobacteriota;c__Methanomicrobia;o__Methanomicrobiales;f__Methanocorpusculaceae;g__Methanocorpusculum;s__	0.637618	0.015793	1340563	1.81895e+06	0	235	235	30437	30437	7591	7591	5704.52	5704.52	0.908989	11	1474
	HAC023.48	PRJEB23356_ERR2193845_bin.3	HAC023	Yes	73.42	2.99	16.67	2.15906	13	0	0	0	0	0	Chicken	India	MAG	Host	d__Archaea;p__Halobacteriota;c__Methanomicrobia;o__Methanomicrobiales;f__Methanocorpusculaceae;g__Methanocorpusculum;s__	0.317193	0.0251207	1999647	2.72357e+06	0	451	451	74060	74060	5163	5163	4433.81	4433.81	0.834306	11	2058
	HAC023.42	PRJEB23356_ERR2193633_bin.5	HAC023	Yes	73.08	1.99	0	0.684349	10	0	0	1	0	0	Chicken	India	MAG	Host	d__Archaea;p__Halobacteriota;c__Methanomicrobia;o__Methanomicrobiales;f__Methanocorpusculaceae;g__Methanocorpusculum;s__	0.325149	0.0216388	1670058	2.28525e+06	0	271	271	29735	29735	7448	7448	6162.58	6162.58	0.825076	11	1695
	HAC023.63	PRJEB23356_ERR2193596_bin.1	HAC023	Yes	72.1	1.36	0	1.27333	15	0	0	0	0	0	Chicken	India	MAG	Host	d__Archaea;p__Halobacteriota;c__Methanomicrobia;o__Methanomicrobiales;f__Methanocorpusculaceae;g__Methanocorpusculum;s__	0.566225	0.0233183	973566	1.3503e+06	0	268	268	20546	20546	3971	3971	3632.71	3632.71	0.894458	11	1216
	HAC023.33	HouQ_SRR4096758_bin.27	HAC023	Yes	71.9	0.65	0	10.2992	14	0	0	3	0	0	Chicken	China	MAG	Host	d__Archaea;p__Halobacteriota;c__Methanomicrobia;o__Methanomicrobiales;f__Methanocorpusculaceae;g__Methanocorpusculum;s__	0.50774	0.0290672	1423311	1.97957e+06	0	140	140	75796	75796	15999	15999	10166.5	10166.5	0.91358	11	1618
	HAC023.54	PRJEB23356_ERR2193689_bin.3	HAC023	Yes	69.61	0.65	0	2.50109	14	0	0	0	0	0	Chicken	India	MAG	Host	d__Archaea;p__Halobacteriota;c__Methanomicrobia;o__Methanomicrobiales;f__Methanocorpusculaceae;g__Methanocorpusculum;s__	0.34934	0.0238837	1615385	2.32062e+06	0	332	332	34618	34618	6208	6208	4865.62	4865.62	0.793673	11	1686
	HAC023.45	PRJEB23356_ERR2193631_bin.2	HAC023	Yes	67.97	2.78	60	2.93819	14	0	0	0	0	0	Chicken	India	MAG	Host	d__Archaea;p__Halobacteriota;c__Methanomicrobia;o__Methanomicrobiales;f__Methanocorpusculaceae;g__Methanocorpusculum;s__	0.366871	0.0231275	1665527	2.45039e+06	0	284	284	43342	43342	8382	8382	5864.53	5864.53	0.909534	11	1824
	HAC023.59	PRJEB23356_ERR2193605_bin.4	HAC023	Yes	67.8	0.65	0	1.44621	13	0	0	0	0	0	Chicken	India	MAG	Host	d__Archaea;p__Halobacteriota;c__Methanomicrobia;o__Methanomicrobiales;f__Methanocorpusculaceae;g__Methanocorpusculum;s__	0.332156	0.0231646	1874742	2.76511e+06	0	417	417	55073	55073	5620	5620	4495.78	4495.78	0.87838	11	2078
	HAC023.18	PRJEB23356_ERR2194200_bin.7	HAC023	Yes	66.81	1.96	0	0.804304	16	0	0	0	0	0	Chicken	India	MAG	Host	d__Archaea;p__Halobacteriota;c__Methanomicrobia;o__Methanomicrobiales;f__Methanocorpusculaceae;g__Methanocorpusculum;s__	0.631457	0.0217634	1460335	2.1858e+06	0	460	460	13772	13772	3368	3368	3174.64	3174.64	0.890571	11	1849
	HAC023.38	PRJEB23356_ERR2193914_bin.3	HAC023	Yes	66.13	0.65	0	3.68015	13	0	0	3	0	0	Chicken	India	MAG	Host	d__Archaea;p__Halobacteriota;c__Methanomicrobia;o__Methanomicrobiales;f__Methanocorpusculaceae;g__Methanocorpusculum;s__	0.261827	0.0129991	1365518	2.0649e+06	0	89	89	62919	62919	21992	21992	15342.9	15342.9	0.800747	11	1188
	HAC023.46	PRJEB23356_ERR2193978_bin.3	HAC023	Yes	66.1	0.65	0	2.48487	12	0	0	0	0	0	Chicken	India	MAG	Host	d__Archaea;p__Halobacteriota;c__Methanomicrobia;o__Methanomicrobiales;f__Methanocorpusculaceae;g__Methanocorpusculum;s__	0.349495	0.0234417	1563639	2.36557e+06	0	367	367	18012	18012	5267	5267	4260.6	4260.6	0.797875	11	1594
	HAC023.49	PRJEB23356_ERR2193838_bin.4	HAC023	Yes	64.78	0.65	0	1.93834	13	0	0	0	0	0	Chicken	India	MAG	Host	d__Archaea;p__Halobacteriota;c__Methanomicrobia;o__Methanomicrobiales;f__Methanocorpusculaceae;g__Methanocorpusculum;s__	0.49309	0.0267891	1616174	2.49487e+06	0	326	326	33249	33249	6477	6477	4957.59	4957.59	0.880193	11	1912
	HAC023.53	PRJEB23356_ERR2193993_bin.11	HAC023	Yes	63.51	0.78	0	2.10216	15	0	0	1	0	0	Chicken	India	MAG	Host	d__Archaea;p__Halobacteriota;c__Methanomicrobia;o__Methanomicrobiales;f__Methanocorpusculaceae;g__Methanocorpusculum;s__	0.54788	0.0275936	1062946	1.67367e+06	0	247	247	30232	30232	5443	5443	4303.43	4303.43	0.917097	11	1287
	HAC023.1	PRJEB23356_ERR2193803_bin.4	HAC023	Yes	63.48	0.65	0	1.92941	11	0	0	0	0	0	Chicken	India	MAG	Host	d__Archaea;p__Halobacteriota;c__Methanomicrobia;o__Methanomicrobiales;f__Methanocorpusculaceae;g__Methanocorpusculum;s__	0.509506	0.0251942	1163083	1.8322e+06	0	246	246	21806	21806	6083	6083	4727.98	4727.98	0.928319	11	1376
	HAC023.4	PRJEB23356_ERR2193636_bin.7	HAC023	Yes	63.41	0.98	0	0.994118	12	0	0	1	0	0	Chicken	India	MAG	Host	d__Archaea;p__Halobacteriota;c__Methanomicrobia;o__Methanomicrobiales;f__Methanocorpusculaceae;g__Methanocorpusculum;s__	0.603946	0.0211042	1511797	2.38416e+06	0	340	340	18475	18475	5442	5442	4446.46	4446.46	0.910174	11	1727
	HAC023.13	PRJEB23356_ERR2193583_bin.2	HAC023	Yes	62.54	1.31	0	1.63878	15	0	0	0	0	0	Chicken	India	MAG	Host	d__Archaea;p__Halobacteriota;c__Methanomicrobia;o__Methanomicrobiales;f__Methanocorpusculaceae;g__Methanocorpusculum;s__	0.350159	0.0177778	1828800	2.92421e+06	0	282	282	32347	32347	8665	8665	6485.11	6485.11	0.797945	11	1809
	HAC023.56	PRJEB23356_ERR2193608_bin.1	HAC023	Yes	60.92	0.65	0	1.10053	11	0	0	0	0	0	Chicken	India	MAG	Host	d__Archaea;p__Halobacteriota;c__Methanomicrobia;o__Methanomicrobiales;f__Methanocorpusculaceae;g__Methanocorpusculum;s__	0.555232	0.0203226	1311793	2.1533e+06	0	368	368	57299	57299	3917	3917	3564.65	3564.65	0.922892	11	1561
	HAC023.11	PRJEB23356_ERR2193986_bin.2	HAC023	Yes	60.57	0.65	0	2.25036	12	0	0	1	1	1	Chicken	India	MAG	Host	d__Archaea;p__Halobacteriota;c__Methanomicrobia;o__Methanomicrobiales;f__Methanocorpusculaceae;g__Methanocorpusculum;s__	0.307653	0.023494	1780486	2.93955e+06	0	565	565	15744	15744	3351	3351	3151.3	3151.3	0.875038	11	2078
	HAC023.5	PRJEB23356_ERR2193637_bin.2	HAC023	Yes	59.9	0.65	0	0.762615	13	0	0	2	0	0	Chicken	India	MAG	Host	d__Archaea;p__Halobacteriota;c__Methanomicrobia;o__Methanomicrobiales;f__Methanocorpusculaceae;g__Methanocorpusculum;s__	0.476952	0.0208116	913350	1.52479e+06	0	94	94	66356	66356	23627	23627	9716.49	9716.49	0.921729	11	1002
	HAC023.41	PRJEB23356_ERR2193634_bin.1	HAC023	Yes	59.39	1.96	0	1.06381	11	0	0	1	0	1	Chicken	India	MAG	Host	d__Archaea;p__Halobacteriota;c__Methanomicrobia;o__Methanomicrobiales;f__Methanocorpusculaceae;g__Methanocorpusculum;s__	0.506229	0.0240025	1162356	1.95716e+06	0	205	205	32514	32514	6922	6922	5670.03	5670.03	0.912305	11	1386
	HAC023.44	PRJEB23356_ERR2193968_bin.5	HAC023	Yes	58.63	0.16	100	2.06009	12	0	0	0	0	0	Chicken	India	MAG	Host	d__Archaea;p__Halobacteriota;c__Methanomicrobia;o__Methanomicrobiales;f__Methanocorpusculaceae;g__Methanocorpusculum;s__	0.49096	0.0225351	1904877	3.24898e+06	0	267	267	49636	49636	10336	10336	7134.37	7134.37	0.915848	11	1840
	HAC023.39	PRJEB23356_ERR2193899_bin.7	HAC023	Yes	57.97	0.78	0	2.04356	12	0	0	1	1	1	Chicken	India	MAG	Host	d__Archaea;p__Halobacteriota;c__Methanomicrobia;o__Methanomicrobiales;f__Methanocorpusculaceae;g__Methanocorpusculum;s__	0.493769	0.0232898	955048	1.64749e+06	0	246	246	16255	16255	4498	4498	3882.31	3882.31	0.922827	11	1224
	HAC023.19	PRJEB23356_ERR2194201_bin.5	HAC023	Yes	57.4	2.75	20	0.811476	16	0	0	0	1	0	Chicken	India	MAG	Host	d__Archaea;p__Halobacteriota;c__Methanomicrobia;o__Methanomicrobiales;f__Methanocorpusculaceae;g__Methanocorpusculum;s__	0.315606	0.0199629	1883708	3.28172e+06	0	108	108	147615	147615	38849	38849	17441.7	17441.7	0.897245	11	1638
	HAC023.3	PRJEB23356_ERR2193971_bin.6	HAC023	Yes	54.9	0.65	0	1.63073	13	0	0	0	0	0	Chicken	India	MAG	Host	d__Archaea;p__Halobacteriota;c__Methanomicrobia;o__Methanomicrobiales;f__Methanocorpusculaceae;g__Methanocorpusculum;s__	0.304597	0.0217571	1918334	3.49423e+06	0	290	290	27853	27853	7932	7932	6614.94	6614.94	0.760967	11	1469
	HAC023.47	PRJEB23356_ERR2193680_bin.6	HAC023	Yes	54.47	1.31	0	1.28679	16	0	0	1	0	0	Chicken	India	MAG	Host	d__Archaea;p__Halobacteriota;c__Methanomicrobia;o__Methanomicrobiales;f__Methanocorpusculaceae;g__Methanocorpusculum;s__	0.342599	0.0252972	1596425	2.93083e+06	0	319	319	51885	51885	6065	6065	5004.47	5004.47	0.786001	11	1596
	HAC023.10	PRJEB23356_ERR2193975_bin.2	HAC023	Yes	54.32	0.65	0	2.02503	12	0	0	0	0	0	Chicken	India	MAG	Host	d__Archaea;p__Halobacteriota;c__Methanomicrobia;o__Methanomicrobiales;f__Methanocorpusculaceae;g__Methanocorpusculum;s__	0.451576	0.0222449	959524	1.76643e+06	0	88	88	118147	118147	21075	21075	10903.7	10903.7	0.920453	11	1080
	HAC023.8	PRJEB23356_ERR2193685_bin.2	HAC023	Yes	53.26	0.65	0	1.53648	9	0	0	1	0	0	Chicken	India	MAG	Host	d__Archaea;p__Halobacteriota;c__Methanomicrobia;o__Methanomicrobiales;f__Methanocorpusculaceae;g__Methanocorpusculum;s__	0.464653	0.0200914	1238818	2.32598e+06	0	283	283	16785	16785	5554	5554	4377.45	4377.45	0.901719	11	1555
	HAC023.37	PRJEB23356_ERR2193907_bin.1	HAC023	Yes	53	1.31	0	2.48009	12	0	0	0	0	0	Chicken	India	MAG	Host	d__Archaea;p__Halobacteriota;c__Methanomicrobia;o__Methanomicrobiales;f__Methanocorpusculaceae;g__Methanocorpusculum;s__	0.504462	0.0193863	1145976	2.16222e+06	0	179	179	31919	31919	7771	7771	6402.1	6402.1	0.909887	11	1345
	HAC023.2	PRJEB23356_ERR2193974_bin.4	HAC023	Yes	52.87	0.65	0	1.2081	13	0	0	1	0	0	Chicken	India	MAG	Host	d__Archaea;p__Halobacteriota;c__Methanomicrobia;o__Methanomicrobiales;f__Methanocorpusculaceae;g__Methanocorpusculum;s__	0.42501	0.0221265	892621	1.68833e+06	0	271	271	19052	19052	3427	3427	3293.8	3293.8	0.906874	11	1142
	HAC023.12	PRJEB23356_ERR2193801_bin.5	HAC023	Yes	51.27	0.65	0	1.77781	10	0	0	1	0	0	Chicken	India	MAG	Host	d__Archaea;p__Halobacteriota;c__Methanomicrobia;o__Methanomicrobiales;f__Methanocorpusculaceae;g__Methanocorpusculum;s__	0.506794	0.0282552	1272521	2.482e+06	0	218	218	29431	29431	7180	7180	5837.25	5837.25	0.916611	11	1498
	HAC023.52	PRJEB23356_ERR2194004_bin.4	HAC023	Yes	50.25	0.05	0	1.61942	13	0	0	2	1	1	Chicken	India	MAG	Host	d__Archaea;p__Halobacteriota;c__Methanomicrobia;o__Methanomicrobiales;f__Methanocorpusculaceae;g__Methanocorpusculum;s__	0.371	0.0202038	1489449	2.96408e+06	0	257	257	26210	26210	7838	7838	5795.52	5795.52	0.915538	11	1668
	Methanocorpusculum labreanum Z	Methanocorpusculum_labreanum_Z	M. labreanum	No	99.54	0	0	-	18	0	0	3	3	3	Tar Pit Lake Sediment	USA	Isolate	Env	d__Archaea;p__Halobacteriota;c__Methanomicrobia;o__Methanomicrobiales;f__Methanocorpusculaceae;g__Methanocorpusculum;s__Methanocorpusculum labreanum	0.500066	0	1804962	1.8133e+06	0	1	1	1804962	1804962	1804962	1804962	1804962	1804962	0.884253	11	1816
	Methanocorpusculum bavaricum DSM4179	Methanocorpusculum_bavaricum_DSM4179	M. parvum	No	98.21	0.66	0	-	18	0	0	3	1	1	Muddy sediment of wastewater pond	Germany	Isolate	Env	d__Archaea;p__Halobacteriota;c__Methanomicrobia;o__Methanomicrobiales;f__Methanocorpusculaceae;g__Methanocorpusculum;s__Methanocorpusculum parvum	0.514287	0.0621949	1702624	1.73366e+06	10	33	34	324318	324318	161459	161459	51594.7	50076.9	0.883478	11	1748
	Methanocorpusculum parvum XII	Methanocorpusculum_parvum_XII	M. parvum	No	98.21	0	0	213	18	0	0	1	1	1	Anaerobic sour whey digester	Germany	Isolate	Env	d__Archaea;p__Halobacteriota;c__Methanomicrobia;o__Methanomicrobiales;f__Methanocorpusculaceae;g__Methanocorpusculum;s__Methanocorpusculum parvum	0.514285	0.0361718	1709133	1.74028e+06	0	47	47	237469	237469	74097	74097	36364.5	36364.5	0.881284	11	1732
	Methanocorpusculum sp. GPch4	Methanocorpusculum_sp_GPch4	M. parvum	No	98.21	1.32	0	93	19	0	0	2	1	1	Soil	Germany	MAG	Env	d__Archaea;p__Halobacteriota;c__Methanomicrobia;o__Methanomicrobiales;f__Methanocorpusculaceae;g__Methanocorpusculum;s__Methanocorpusculum parvum	0.524335	0.0864031	1915262	1.95017e+06	0	87	87	251258	251258	93191	93191	22014.5	22014.5	0.8841	11	1939
	Methanocorpusculum parvum AS07pgkLD 39	Methanocorpusculum_parvum_AS07pgkLD_39	M. parvum	No	96.7	7.64	64.71	301.95	17	0	0	0	0	0	Anerobic digester	Denmark	MAG	Env	d__Archaea;p__Halobacteriota;c__Methanomicrobia;o__Methanomicrobiales;f__Methanocorpusculaceae;g__Methanocorpusculum;s__Methanocorpusculum parvum	0.523346	0.0379158	1519932	1.5718e+06	0	241	241	34536	34536	9350	9350	6306.77	6306.77	0.9021	11	1728
	ENC006.1	ZaheerR_SRR9030910_bin.43	M. parvum	Yes	90.41	2.32	80	19.7597	18	0	0	1	0	0	feedlot catch-basin water	Canada	MAG	Host	d__Archaea;p__Halobacteriota;c__Methanomicrobia;o__Methanomicrobiales;f__Methanocorpusculaceae;g__Methanocorpusculum;s__Methanocorpusculum parvum	0.479647	0.0194596	677014	748826	0	253	253	9124	9124	2829	2829	2675.94	2675.94	0.923248	11	881
	ENC006.2	ZaheerR_SRR9030901_bin.77	M. parvum	Yes	90.09	2.98	80	13.6801	17	0	0	1	0	0	feedlot catch-basin water	Canada	MAG	Host	d__Archaea;p__Halobacteriota;c__Methanomicrobia;o__Methanomicrobiales;f__Methanocorpusculaceae;g__Methanocorpusculum;s__Methanocorpusculum parvum	0.605291	0.0209541	665848	739092	0	245	245	10907	10907	2801	2801	2717.75	2717.75	0.929412	11	876
	Methanocorpusculum petauri MG	Methanocorpusculum_petauri_MG	M. petauri	Yes	98.01	1.31	0	199.461	18	0	0	1	1	1	Mahogany glider	Australia	Isolate	Host	d__Archaea;p__Halobacteriota;c__Methanomicrobia;o__Methanomicrobiales;f__Methanocorpusculaceae;g__Methanocorpusculum;s__	0.51995	0.0251917	2026066	2.0672e+06	0	59	59	160936	160936	87295	87295	34340.1	34340.1	0.893105	11	2087
	HAC019.3	S7500_NS37_NS82_mahogany_glider_3	M. petauri	Yes	97.39	1.31	0	22.2	18	0	0	0	0	0	Mahogany glider	Australia	MAG	Host	d__Archaea;p__Halobacteriota;c__Methanomicrobia;o__Methanomicrobiales;f__Methanocorpusculaceae;g__Methanocorpusculum;s__	0.520267	0.0194474	1959252	2.01176e+06	1690	71	96	100061	64357	43597	33042	27595.1	20391.3	0.890367	11	2081
	HAC019.5	S7502_NS37_NS82_mahogany_glider_2	M. petauri	Yes	96.41	1.31	0	20.3	18	0	0	1	1	1	Mahogany glider	Australia	MAG	Host	d__Archaea;p__Halobacteriota;c__Methanomicrobia;o__Methanomicrobiales;f__Methanocorpusculaceae;g__Methanocorpusculum;s__	0.520928	0.0259842	1937944	2.01011e+06	1083	95	113	77203	61417	38190	30942	20399.4	17140.4	0.889143	11	2036
	HAC019.2	S0463_NS37_NS81_mahogany_glider_3	M. petauri	Yes	94.42	1.96	50	16.5	18	0	0	0	1	1	Mahogany glider	Australia	MAG	Host	d__Archaea;p__Halobacteriota;c__Methanomicrobia;o__Methanomicrobiales;f__Methanocorpusculaceae;g__Methanocorpusculum;s__	0.526279	0.0290263	1706078	1.8069e+06	1760	168	191	44582	41364	15165	12937	10155.2	8923.13	0.895593	11	1833
	HAC019.4	S7499_NS37_NS81_mahogany_glider_4	M. petauri	Yes	90.17	1.96	0	10	16	0	0	1	1	1	Mahogany glider	Australia	MAG	Host	d__Archaea;p__Halobacteriota;c__Methanomicrobia;o__Methanomicrobiales;f__Methanocorpusculaceae;g__Methanocorpusculum;s__	0.522415	0.0265785	1694480	1.87921e+06	830	199	246	30719	30719	11215	8919	8514.97	6884.76	0.896777	11	1933
	HAC019.1	S0041_NS37_NS82_shn_wombat_39	M. petauri	Yes	83.51	4.58	37.5	30.3	14	0	0	0	0	0	Wombat	Australia	MAG	Host	d__Archaea;p__Halobacteriota;c__Methanomicrobia;o__Methanomicrobiales;f__Methanocorpusculaceae;g__Methanocorpusculum;s__	0.512658	0.0511204	1962096	2.34953e+06	379	166	183	73584	73584	17652	16782	11819.9	10719.8	0.899986	11	2121
	Methanocorpusculum vombati CW153	Methanocorpusculum_vombati_CW153	M. vombati	Yes	97.69	1.96	0	177.098	18	0	0	1	1	1	Wombat	Australia	Isolate	Host	d__Archaea;p__Halobacteriota;c__Methanomicrobia;o__Methanomicrobiales;f__Methanocorpusculaceae;g__Methanocorpusculum;s__Methanocorpusculum sp001940805	0.533461	0.024491	1944273	1.99025e+06	0	47	47	289183	289183	164607	164607	41367.5	41367.5	0.884148	11	1962
	HAC022.2	WangH_SRR7619055_bin.13	M. vombati	Yes	97.69	1.96	0	35.1557	18	0	0	0	0	0	Rhesus monkey	China	MAG	Host	d__Archaea;p__Halobacteriota;c__Methanomicrobia;o__Methanomicrobiales;f__Methanocorpusculaceae;g__Methanocorpusculum;s__Methanocorpusculum sp001940805	0.608776	0.0206743	829087	848692	0	298	298	14480	14480	2860	2860	2782.17	2782.17	0.913471	11	1140
	HAC022.4	S0092_NS37_NS82_shn_wombat_3	M. vombati	Yes	96.38	1.96	0	25.2	18	0	0	1	1	1	Wombat	Australia	MAG	Host	d__Archaea;p__Halobacteriota;c__Methanomicrobia;o__Methanomicrobiales;f__Methanocorpusculaceae;g__Methanocorpusculum;s__Methanocorpusculum sp001940805	0.533396	0.0234309	1904683	1.97622e+06	1160	55	72	166907	152618	59018	52979	34630.6	26437.8	0.882116	11	1929
	HAC022.7	S0009_NS37_NS82_shn_wombat_11	M. vombati	Yes	95.59	1.96	0	65.2	17	0	0	0	0	0	Wombat	Australia	MAG	Host	d__Archaea;p__Halobacteriota;c__Methanomicrobia;o__Methanomicrobiales;f__Methanocorpusculaceae;g__Methanocorpusculum;s__Methanocorpusculum sp001940805	0.533633	0.0197496	1858179	1.94391e+06	200	87	89	166051	166051	38455	38455	21358.4	20876.2	0.891542	11	1919
	HAC022.5	S0091_NS37_NS82_shn_wombat_5	M. vombati	Yes	95.1	1.96	0	12.4	18	0	0	1	1	1	Wombat	Australia	MAG	Host	d__Archaea;p__Halobacteriota;c__Methanomicrobia;o__Methanomicrobiales;f__Methanocorpusculaceae;g__Methanocorpusculum;s__Methanocorpusculum sp001940805	0.532761	0.0306148	1830852	1.92519e+06	459	128	146	187041	62139	25668	24168	14303.5	12536.9	0.888839	11	1925
	HAC022.1	WangH_SRR7619059_bin.15	M. vombati	Yes	94.42	1.96	0	18.2613	18	0	0	0	0	0	Rhesus monkey	China	MAG	Host	d__Archaea;p__Halobacteriota;c__Methanomicrobia;o__Methanomicrobiales;f__Methanocorpusculaceae;g__Methanocorpusculum;s__Methanocorpusculum sp001940805	0.461047	0.0126759	851558	901883	0	12	12	215146	215146	141507	141507	70963.2	70963.2	0.909933	11	910
	HAC022.3	S0042_NS37_NS82_shn_wombat_6	M. vombati	Yes	93.11	2.61	0	41.2	18	0	0	0	0	0	Wombat	Australia	MAG	Host	d__Archaea;p__Halobacteriota;c__Methanomicrobia;o__Methanomicrobiales;f__Methanocorpusculaceae;g__Methanocorpusculum;s__Methanocorpusculum sp001940805	0.534386	0.01042	1802373	1.93575e+06	510	33	39	239478	220948	88549	58964	54617.4	46201.6	0.889964	11	1834
	Methanocorpusculaceae archaeon Phil4	Methanocorpusculaceae_archaeon_Phil4	M. vombati	No	91.85	2.29	40	184	16	0	0	1	0	0	Wombat	Australia	MAG	Host	d__Archaea;p__Halobacteriota;c__Methanomicrobia;o__Methanomicrobiales;f__Methanocorpusculaceae;g__Methanocorpusculum;s__Methanocorpusculum sp001940805	0.529006	0.0381713	1965334	2.13972e+06	2811	102	134	103447	94796	38580	33760	19268	14645.7	0.885983	11	2025
	HAC022.6	S0041_NS37_NS82_shn_wombat_29	M. vombati	Yes	88.53	1.99	25	43.9	18	0	0	1	1	1	Wombat	Australia	MAG	Host	d__Archaea;p__Halobacteriota;c__Methanomicrobia;o__Methanomicrobiales;f__Methanocorpusculaceae;g__Methanocorpusculum;s__Methanocorpusculum sp001940805	0.533129	0.0269345	1878269	2.12162e+06	870	98	113	109657	79718	29984	28214	19166	16614.2	0.886668	11	1929
	Methanocorpusculum sp. UBA424	Methanocorpusculum_sp_UBA424	sp002498375	No	96.89	0	0	635.21	18	0	0	1	0	0	Mud fermentation metagenome	China	MAG	Env	d__Archaea;p__Halobacteriota;c__Methanomicrobia;o__Methanomicrobiales;f__Methanocorpusculaceae;g__Methanocorpusculum;s__Methanocorpusculum sp002498375	0.510315	0.0122037	1561804	1.61194e+06	3943	15	36	273720	174227	154032	86409	104120	43273.9	0.888611	11	1606
	Methanocorpusculum sp. UBA362	Methanocorpusculum_sp_UBA362	sp002498375	No	96.86	0.66	100	37.29	18	0	0	0	0	0	Mud fermentation metagenome	China	MAG	Env	d__Archaea;p__Halobacteriota;c__Methanomicrobia;o__Methanomicrobiales;f__Methanocorpusculaceae;g__Methanocorpusculum;s__Methanocorpusculum sp002498375	0.507968	0.0145646	1604060	1.65606e+06	13776	28	88	188169	83217	85040	23805	57287.9	18071.4	0.874186	11	1667
	Methanocorpusculum sp. UBA592	Methanocorpusculum_sp_UBA592	sp002498375	No	86.37	0.66	0	19.01	18	0	0	0	0	0	Mud fermentation metagenome	China	MAG	Env	d__Archaea;p__Halobacteriota;c__Methanomicrobia;o__Methanomicrobiales;f__Methanocorpusculaceae;g__Methanocorpusculum;s__Methanocorpusculum sp002498375	0.512643	0.0225413	1398626	1.61934e+06	39204	124	279	47924	46269	15206	9934	11279.2	4872.48	0.843082	11	1569
	Methanocorpusculaceae archaeon UBA425	Methanocorpusculaceae_archaeon_UBA425	sp002506085	No	97.71	0.65	0	477.3	18	0	0	0	0	0	Mud fermentation metagenome	China	MAG	Env	d__Archaea;p__Halobacteriota;c__Methanomicrobia;o__Methanomicrobiales;f__Methanocorpusculaceae;g__Methanocorpusculum;s__Methanocorpusculum sp002506085	0.480801	0.0117413	1810882	1.85332e+06	688	28	83	236722	223492	155372	67574	64674.4	21689.1	0.864441	11	1809
	Methanocorpusculum sp. MCE	Methanocorpusculum_sp_MCE	sp003315675	No	93.58	0.66	100	900	18	0	0	1	1	1	Metopus contortus-symbiont metagenome	Sweden	MAG	Env ('Host')	d__Archaea;p__Halobacteriota;c__Methanomicrobia;o__Methanomicrobiales;f__Methanocorpusculaceae;g__Methanocorpusculum;s__Methanocorpusculum sp003315675	0.501059	0.0220493	1697696	1.81417e+06	7	112	112	55299	55299	20621	20621	15158	15157.9	0.855636	11	2051

## Sheet: Table S6
	Table S6: List of genes significant enriched between Env and Host groups.
										Environmental											Host Group 1													Host Group 2
										Env	Env	Env	Env	Env	Env	Env	Env	Env	Env	Env	Elephant	Rhino	Goat	Goat	Goat	Goat	Cow	Cow	Cow	Cow	Water buffalo	Water buffalo	Water buffalo	Ptarmigan	Ptarmigan	Ptarmigan	Chicken	Chicken	Chicken	Chicken	Chicken	Chicken	Chicken	Chicken	Chicken	Chicken	Chicken	Chicken	Mahogany glider
							Proportion of genomes with genes			sp002506085	ENC002	sp002498375	sp002498375	M. labreanum	sp003315675	M. parvum	M. parvum	M. parvum	M. parvum	M. parvum	HAC003	HAC004	HAC013	HAC016	HAC016	HAC016	HAC017	HAC017	HAC017	HAC017	HAC017	HAC017	HAC017	HAC018	HAC018	HAC018	HAC023	HAC023	HAC023	HAC023	HAC023	HAC023	HAC023	HAC023	HAC023	HAC023	HAC023	HAC023	M. petauri
	KO	Gene	Dene Description	Kegg Category 1	Kegg Category 2	Kegg Category 3	Environmental	Host Group 1	Host Group 2	Methanocorpusculaceae_archaeon_UBA425	ENC002.1	Methanocorpusculum_sp_UBA424	Methanocorpusculum_sp_UBA362	Methanocorpusculum_labreanum_Z	Methanocorpusculum_sp_MCE	ENC006.2	Methanocorpusculum_parvum_XII	ENC006.1	Methanocorpusculum_sp_GPch4	Methanocorpusculum_bavaricum_DSM4179	HAC003.1	HAC004.1	Methanocorpusculum_sp_isolate_RGIG1678	Methanocorpusculum_sp_isolate_RGIG2024	Methanocorpusculum_sp_isolate_RGIG2143	Methanocorpusculum_parvum_SIG10	Methanocorpusculum_sp_isolate_RGIG409	HAC017.17	HAC017.16	HAC017.1	Methanocorpusculum_sp_isolate_RGIG7184	Methanocorpusculum_sp_isolate_RGIG7426	Methanocorpusculum_sp_isolate_RGIG7657	HAC018.4	HAC018.5	HAC018.6	HAC023.6	HAC023.40	HAC023.27	HAC023.32	HAC023.31	HAC023.14	HAC023.51	HAC023.62	Ca_Methanocorpusculum_faecipullorum	HAC023.60	HAC023.57	HAC023.55	HAC019.2
	K00052	leuB, IMDH	3-isopropylmalate dehydrogenase [EC:1.1.1.85]	Metabolism	Amino acid metabolism	Valine, leucine and isoleucine biosynthesis	1	0.230769	0.571429	1	1	1	1	1	1	1	1	1	1	1	0	0	1	1	1	0	0	0	0	0	0	0	0	0	0	0	1	0	1	1	0	1	0	1	0	0	0	0	0
	K00657	speG, SAT	diamine N-acetyltransferase [EC:2.3.1.57]	Metabolism	Amino acid metabolism	Arginine and proline metabolism [PATH:ko00330]	0	0.923077	0.857143	0	0	0	0	0	0	0	0	0	0	0	1	1	1	1	1	0	1	1	1	1	1	1	1	0	0	0	1	1	1	1	1	1	1	1	0	1	1	1	1
	K00766	trpD	anthranilate phosphoribosyltransferase [EC:2.4.2.18]	Metabolism	Amino acid metabolism	Phenylalanine, tyrosine and tryptophan biosynthesis [PATH:ko00400]	0.363636	0	0	1	0	0	1	1	1	0	0	0	0	0	0	0	0	0	0	0	0	0	0	0	0	0	0	0	0	0	0	0	0	0	0	0	0	0	0	0	0	0	0
	K00772	mtaP, MTAP	5'-methylthioadenosine phosphorylase [EC:2.4.2.28]	Metabolism	Amino acid metabolism	Cysteine and methionine metabolism [PATH:ko00270]	0.909091	0.923077	0.535714	1	1	1	1	1	0	1	1	1	1	1	1	0	1	1	1	1	1	1	1	1	1	1	1	1	1	1	0	0	0	1	0	0	0	0	0	0	0	0	1
	K01584	adiA	arginine decarboxylase [EC:4.1.1.19]	Metabolism	Amino acid metabolism	Arginine and proline metabolism [PATH:ko00330]	0	0	0.821429	0	0	0	0	0	0	0	0	0	0	0	0	0	0	0	0	0	0	0	0	0	0	0	0	0	0	0	1	1	1	1	1	1	0	1	1	1	0	1	1
	K01620	ltaE	threonine aldolase [EC:4.1.2.48]	Metabolism	Amino acid metabolism	Glycine, serine and threonine metabolism [PATH:ko00260]	0	0.692308	0	0	0	0	0	0	0	0	0	0	0	0	0	0	1	1	1	1	1	1	1	1	0	0	1	0	0	0	0	0	0	0	0	0	0	0	0	0	0	0	0
	K01649	leuA, IMS	2-isopropylmalate synthase [EC:2.3.3.13]	Metabolism	Amino acid metabolism	Valine, leucine and isoleucine biosynthesis [PATH:ko00290]	0.909091	0.307692	0.714286	1	1	1	1	1	0	1	1	1	1	1	0	0	1	1	1	1	0	0	0	0	0	0	0	0	0	0	0	1	1	1	0	1	1	0	0	1	0	1	1
	K01652	ilvB, ilvG, ilvI	acetolactate synthase I/II/III large subunit [EC:2.2.1.6]	Metabolism	Amino acid metabolism	Valine, leucine and isoleucine biosynthesis [PATH:ko00290]	0.909091	0.307692	0.535714	1	1	1	1	1	0	1	1	1	1	1	0	0	1	1	1	1	0	0	0	0	0	0	0	0	0	0	1	1	1	1	1	0	1	1	1	1	1	1	2
	K01653	ilvH, ilvN	acetolactate synthase I/III small subunit [EC:2.2.1.6]	Metabolism	Amino acid metabolism	Valine, leucine and isoleucine biosynthesis [PATH:ko00290]	1	0.307692	0.571429	1	1	1	1	1	1	1	1	1	1	1	0	0	1	1	1	1	0	0	0	0	0	0	0	0	0	0	1	1	1	1	1	1	1	1	1	1	1	1	2
	K01658	trpG	anthranilate synthase component II [EC:4.1.3.27]	Metabolism	Amino acid metabolism	Phenylalanine, tyrosine and tryptophan biosynthesis [PATH:ko00400]	0.363636	0	0	1	0	0	1	1	1	0	0	0	0	0	0	0	0	0	0	0	0	0	0	0	0	0	0	0	0	0	0	0	0	0	0	0	0	0	0	0	0	0	0
	K01666	mhpE	4-hydroxy 2-oxovalerate aldolase [EC:4.1.3.39]	Metabolism	Amino acid metabolism	Phenylalanine metabolism [PATH:ko00360]	0.363636	0	0	1	0	0	0	1	1	0	1	0	0	0	0	0	0	0	0	0	0	0	0	0	0	0	0	0	0	0	0	0	0	0	0	0	0	0	0	0	0	0	0
	K01687	ilvD	dihydroxy-acid dehydratase [EC:4.2.1.9]	Metabolism	Amino acid metabolism	Valine, leucine and isoleucine biosynthesis [PATH:ko00290]	1	0.307692	0.607143	1	1	1	1	1	1	1	1	1	1	1	0	0	1	1	1	1	0	0	0	0	0	0	0	0	0	0	1	1	1	1	1	1	1	1	1	1	1	1	2
	K01695	trpA	tryptophan synthase alpha chain [EC:4.2.1.20]	Metabolism	Amino acid metabolism	Phenylalanine, tyrosine and tryptophan biosynthesis [PATH:ko00400]	0.363636	0	0	1	0	0	1	1	1	0	0	0	0	0	0	0	0	0	0	0	0	0	0	0	0	0	0	0	0	0	0	0	0	0	0	0	0	0	0	0	0	0	0
	K01703	leuC, IPMI-L	3-isopropylmalate/(R)-2-methylmalate dehydratase large subunit [EC:4.2.1.33 4.2.1.35]	Metabolism	Amino acid metabolism	Valine, leucine and isoleucine biosynthesis [PATH:ko00290]	1	0.230769	0.75	1	1	1	1	1	1	1	1	1	1	1	0	0	1	1	1	0	0	0	0	0	0	0	0	0	0	0	1	1	1	1	0	1	1	1	0	0	1	0	1
	K01704	leuD, IPMI-S	3-isopropylmalate/(R)-2-methylmalate dehydratase small subunit [EC:4.2.1.33 4.2.1.35]	Metabolism	Amino acid metabolism	Valine, leucine and isoleucine biosynthesis [PATH:ko00290]	1	0.230769	0.678571	1	1	1	1	1	1	1	1	1	1	1	0	0	1	1	1	0	0	0	0	0	0	0	0	0	0	0	1	1	1	1	0	1	1	1	0	0	0	0	1
	K01740	metY	O-acetyl homoserine(thiol)-lyase [EC2.5.1.49]	Metabolism	Amino acid metabolism	Cysteine and methionine metabolism [PATH:ko00270]	0.727273	0	0.464286	1	0	1	1	1	1	0	1	0	1	1	0	0	0	0	0	0	0	0	0	0	0	0	0	0	0	0	0	0	0	0	0	0	0	0	0	0	0	0	1
	K01754	ilvA, tdcB	threonine dehydratase [EC:4.3.1.19]	Metabolism	Amino acid metabolism	Glycine, serine and threonine metabolism [PATH:ko00260]	0	0.307692	0.5	0	0	0	0	0	0	0	0	0	0	0	0	0	1	1	1	1	0	0	0	0	0	0	0	0	0	0	1	1	1	1	1	0	1	0	1	1	1	1	1
	K01843	kamA	lysine 2,3-aminomutase [EC:5.4.3.2]	Metabolism	Amino acid metabolism	Lysine degradation [PATH:ko00310]	0.909091	0	0	1	0	1	1	2	2	2	2	1	2	2	0	0	0	0	0	0	0	0	0	0	0	0	0	0	0	0	0	0	0	0	0	0	0	0	0	0	0	0	0
	K01953	asnB, ASNS	asparagine synthase (glutamine-hydrolysing) [EC:6.3.5.4]	Metabolism	Amino acid metabolism	Alanine, aspartate and glutamate metabolism [PATH:ko00250]	1	1	0.535714	2	1	1	1	1	1	1	1	1	2	1	1	1	1	1	1	1	1	1	1	1	1	1	1	1	1	1	0	0	0	1	0	0	0	0	0	0	0	0	1
	K04517	tyrA2	prephenate dehydrogenase [EC:1.3.1.12]	Metabolism	Amino acid metabolism	Phenylalanine, tyrosine and tryptophan biosynthesis [PATH:ko00400]	0.727273	0	0	0	0	1	1	1	0	1	1	1	1	1	0	0	0	0	0	0	0	0	0	0	0	0	0	0	0	0	0	0	0	0	0	0	0	0	0	0	0	0	0
	K04518	pheA2	prephenate dehydratase [EC:4.2.1.51]	Metabolism	Amino acid metabolism	Phenylalanine, tyrosine and tryptophan biosynthesis [PATH:ko00400]	0.909091	0	0	1	1	1	1	1	0	1	1	1	1	1	0	0	0	0	0	0	0	0	0	0	0	0	0	0	0	0	0	0	0	0	0	0	0	0	0	0	0	0	0
	K12960	mtaD	5-methylthioadenosine/S-adenosylhomocysteine deaminase [EC:3.5.4.31 3.5.4.28]	Metabolism	Amino acid metabolism	Cysteine and methionine metabolism [PATH:ko00270]	0.909091	1	0.607143	1	1	1	1	1	0	1	1	1	1	1	1	1	1	1	1	1	1	1	1	1	1	1	1	1	1	1	0	0	1	1	0	0	0	0	0	0	0	0	1
	K14170	pheA	chorismate mutase / prephenate dehydratase [EC:5.4.99.5 4.2.1.51]	Metabolism	Amino acid metabolism	Phenylalanine, tyrosine and tryptophan biosynthesis [PATH:ko00400]	0	0.846154	0.892857	0	0	0	0	0	0	0	0	0	0	0	0	0	1	1	1	1	1	1	1	1	1	1	1	0	0	0	1	1	1	1	1	1	1	1	1	1	1	1	1
	K19548	bacC	dihydroanticapsinde hydrogenase[EC1.1.1.385]	Metabolism	Biosynthesis of other secondary metabolites	Biosynthesis of various secondary metabolites - part 2 [PATH:ko00998]	0	0	0.357143	0	0	0	0	0	0	0	0	0	0	0	0	0	0	0	0	0	0	0	0	0	0	0	0	0	0	0	0	0	0	0	0	0	0	0	0	0	0	0	0
	K00002	AKR1A1, adh	alcohol dehydrogenase (NADP+) [EC:1.1.1.2]	Metabolism	Carbohydrate metabolism	Glycolysis / Gluconeogenesis [PATH:ko00010]	0.636364	0	0	1	0	1	1	1	1	0	1	0	0	1	0	0	0	0	0	0	0	0	0	0	0	0	0	0	0	0	0	0	0	0	0	0	0	0	0	0	0	0	0
	K00131	gapN	glyceraldehyde-3-phosphate dehydrogenase(NADP+)[EC1.2.1.9]	Metabolism	Carbohydrate metabolism	Glycolysis / Gluconeogenesis [PATH:ko00010]	0	0	0.464286	0	0	0	0	0	0	0	0	0	0	0	0	0	0	0	0	0	0	0	0	0	0	0	0	0	0	0	0	0	0	0	0	0	0	0	0	0	0	0	1
	K00820	glmS, GFPT	glucosamine---fructose-6-phosphate aminotransferase (isomerizing) [EC:2.6.1.16]	Metabolism	Carbohydrate metabolism	Amino sugar and nucleotide sugar metabolism [PATH:ko00520]	1	0.615385	0.0714286	1	1	1	1	1	1	1	1	1	1	1	1	0	1	1	1	1	1	1	1	0	0	0	0	0	0	0	0	0	0	0	0	0	0	0	0	0	0	0	0
	K01069	gloB, gloC, HAGH	hydroxyacylglutathione hydrolase [EC:3.1.2.6]	Metabolism	Carbohydrate metabolism	Pyruvate metabolism [PATH:ko00620]	0.454545	0	0.321429	1	0	1	1	1	1	0	0	0	0	0	0	0	0	0	0	0	0	0	0	0	0	0	0	0	0	0	1	0	1	1	0	1	0	1	1	1	1	1	0
	K01091	gph	phosphoglycolate phosphatase [EC:3.1.3.18]	Metabolism	Carbohydrate metabolism	Glyoxylate and dicarboxylate metabolism [PATH:ko00630]	0.909091	0	0	1	0	1	1	1	1	1	2	1	1	1	0	0	0	0	0	0	0	0	0	0	0	0	0	0	0	0	0	0	0	0	0	0	0	0	0	0	0	0	0
	K01759	GLO1, gloA	lactoylglutathione lyase [EC:4.4.1.5]	Metabolism	Carbohydrate metabolism	Pyruvate metabolism [PATH:ko00620]	0.636364	0	0.892857	0	0	0	1	1	0	1	1	1	1	1	0	0	0	0	0	0	0	0	0	0	0	0	0	0	0	0	1	1	1	1	1	1	1	1	1	1	1	1	1
	K03431	glmM	phosphoglucosamine mutase [EC:5.4.2.10]	Metabolism	Carbohydrate metabolism	Amino sugar and nucleotide sugar metabolism [PATH:ko00520]	0.909091	0.692308	0.0714286	1	0	1	1	1	1	1	1	1	1	1	1	0	1	1	1	1	1	1	1	1	0	0	0	0	0	0	0	0	0	0	0	0	0	0	0	0	0	0	0
	K03738	aor	aldehyde:ferredoxin oxidoreductase [EC:1.2.7.5]	Metabolism	Carbohydrate metabolism	Pentose phosphate pathway [PATH:ko00030]	0.545455	0	0	1	0	0	0	1	1	0	0	1	1	1	0	0	0	0	0	0	0	0	0	0	0	0	0	0	0	0	0	0	0	0	0	0	0	0	0	0	0	0	0
	K03781	katE, CAT, catB, srpA	catalase [EC1.11.1.6]	Metabolism	Carbohydrate metabolism	Glyoxylate and dicarboxylate metabolism [PATH:ko00630]	0.909091	0	0.428571	1	2	1	1	1	0	1	1	1	2	1	0	0	0	0	0	0	0	0	0	0	0	0	0	0	0	0	0	0	0	0	0	0	0	0	0	0	0	0	1
	K09011	cimA	(R)-citramalate synthase [EC:2.3.1.182]	Metabolism	Carbohydrate metabolism	C5-Branched dibasic acid metabolism [PATH:ko00660]	0.818182	0	0	1	1	1	1	1	0	0	1	1	1	1	0	0	0	0	0	0	0	0	0	0	0	0	0	0	0	0	0	0	0	0	0	0	0	0	0	0	0	0	0
	K18369	adh2	alcohol dehydrogenase [EC:1.1.1.-]	Metabolism	Carbohydrate metabolism	Propanoate metabolism [PATH:ko00640]	0	0.846154	0	0	0	0	0	0	0	0	0	0	0	0	0	0	1	1	1	1	1	1	1	1	1	1	1	0	0	0	0	0	0	0	0	0	0	0	0	0	0	0	0
	K00176	korD, oorD	2-oxoglutarate ferredoxin oxidoreductase subunit delta [EC:1.2.7.3]	Metabolism	Energy metabolism	Carbon fixation pathways in prokaryotes [PATH:ko00720]	0.545455	0.230769	0.857143	1	0	0	1	0	1	0	1	1	0	1	1	1	1	0	0	0	0	0	0	0	0	0	0	0	0	0	1	1	1	1	1	1	1	1	0	1	1	1	1
	K00197	cdhE, acsC	acetyl-CoA decarbonylase/synthase complex subunit gamma [EC:2.1.1.245]	Metabolism	Energy metabolism	Carbon fixation pathways in prokaryotes [PATH:ko00720]	0.727273	0	0	1	0	1	1	0	0	1	1	1	1	1	0	0	0	0	0	0	0	0	0	0	0	0	0	0	0	0	0	0	0	0	0	0	0	0	0	0	0	0	0
	K00203	fwdD, fmdD	formylmethanofuran dehydrogenase subunit D [EC:1.2.7.12]	Metabolism	Energy metabolism	Methane metabolism [PATH:ko00680]	1	0.615385	0.464286	2	1	1	1	1	2	1	1	1	1	1	0	0	2	0	0	0	1	1	1	2	2	2	2	0	0	0	0	0	0	1	1	0	1	1	0	0	0	0	0
	K00240	sdhB, frdB	succinate dehydrogenase / fumarate reductase, iron-sulfur subunit [EC:1.3.5.1 1.3.5.4]	Metabolism	Energy metabolism	Carbon fixation pathways in prokaryotes [PATH:ko00720]	0	0.461538	0	0	0	0	0	0	0	0	0	0	0	0	0	0	0	0	0	0	1	1	1	1	1	1	0	0	0	0	0	0	0	0	0	0	0	0	0	0	0	0	0
	K00337	nuoH	NADH-quinone oxidoreductase subunit H [EC:7.1.1.2]	Metabolism	Energy metabolism	Oxidative phosphorylation	0.909091	0.153846	0.857143	1	0	1	1	1	1	1	1	1	1	1	1	1	0	0	0	0	0	0	0	0	0	0	0	0	0	0	1	1	1	1	1	1	1	1	1	0	1	1	1
	K00385	asrC	anaerobic sulfite reductase subunit C	Metabolism	Energy metabolism	Sulfur metabolism [PATH:ko00920]	0.636364	0.0769231	0	1	0	0	0	1	1	0	1	1	1	1	0	0	1	0	0	0	0	0	0	0	0	0	0	0	0	0	0	0	0	0	0	0	0	0	0	0	0	0	0
	K00641	metX	homoserine O-acetyltransferase/O-succinyltransferase [EC2.3.1.312.3.1.46]	Metabolism	Energy metabolism	Sulfur metabolism [PATH:ko00920]	0.727273	0	0.464286	1	0	1	1	1	1	0	1	0	1	1	0	0	0	0	0	0	0	0	0	0	0	0	0	0	0	0	0	0	0	0	0	0	0	0	0	0	0	0	1
	K00830	AGXT	alanine-glyoxylate transaminase / serine-glyoxylate transaminase / serine-pyruvate transaminase [EC:2.6.1.44 2.6.1.45 2.6.1.51]	Metabolism	Energy metabolism	Methane metabolism [PATH:ko00680]	0.818182	0.846154	0.892857	0	1	1	1	1	1	0	1	1	1	1	0	0	1	1	1	1	1	1	1	1	1	1	1	0	0	0	1	1	1	1	1	1	1	1	1	1	1	1	1
	K02124	ATPVK, ntpK, atpK	V/A-type H+/Na+-transporting ATPase subunit K	Metabolism	Energy metabolism	Oxidative phosphorylation [PATH:ko00190]	0.818182	0	1	1	0	1	1	1	1	1	1	0	1	1	0	0	0	0	0	0	0	0	0	0	0	0	0	1	1	1	1	1	1	1	1	1	1	1	1	1	1	1	1
	K10713	fae	5,6,7,8-tetrahydromethanopterin hydro-lyase [EC:4.2.1.147]	Metabolism	Energy metabolism	Methane metabolism [PATH:ko00680]	0	0	0.821429	0	0	0	0	0	0	0	0	0	0	0	0	0	0	0	0	0	0	0	0	0	0	0	0	1	1	1	0	0	0	1	1	1	1	1	1	0	1	1	1
	K10977	aksA	methanogen homocitrate synthase [EC:2.3.3.14 2.3.3.-]	Metabolism	Energy metabolism	Methane metabolism [PATH:ko00680]	0.909091	0	0.25	1	1	1	1	1	1	0	1	1	1	1	0	0	0	0	0	0	0	0	0	0	0	0	0	0	0	0	0	0	0	0	0	0	0	0	0	0	0	0	1
	K10978	aksF	methanogen homoisocitrate dehydrogenase [EC:1.1.1.87 1.1.1.-]	Metabolism	Energy metabolism	Methane metabolism [PATH:ko00680]	1	0	0.0714286	1	1	1	1	1	1	1	1	1	1	1	0	0	0	0	0	0	0	0	0	0	0	0	0	0	0	0	0	0	0	0	0	0	0	0	0	0	0	0	0
	K11260	fwdG	4Fe-4S ferredoxin	Metabolism	Energy metabolism	Methane metabolism [PATH:ko00680]	0.545455	0	0.642857	0	0	0	0	1	0	1	1	1	1	1	0	0	0	0	0	0	0	0	0	0	0	0	0	1	0	1	1	1	1	1	0	0	0	1	1	0	1	1	0
	K11725	LHPP	phospholysine phosphohistidine inorganic pyrophosphate phosphatase [EC:3.6.1.1 3.1.3.-]	Metabolism	Energy metabolism	Oxidative phosphorylation [PATH:ko00190]	0	0	0.857143	0	0	0	0	0	0	0	0	0	0	0	0	0	0	0	0	0	0	0	0	0	0	0	0	1	0	1	1	1	1	1	1	1	0	0	1	1	1	0	1
	K13039	comE	sulfopyruvate decarboxylase subunit beta [EC:4.1.1.79]	Metabolism	Energy metabolism	Methane metabolism [PATH:ko00680]	0.454545	0	0.785714	0	0	0	0	1	1	1	1	0	1	0	0	0	0	0	0	0	0	0	0	0	0	0	0	1	1	0	1	0	0	1	1	1	1	1	1	1	1	0	1
	K16792	aksD	methanogen homoaconitase large subunit [EC:4.2.1.114]	Metabolism	Energy metabolism	Methane metabolism [PATH:ko00680]	1	0	0.0714286	1	1	1	1	1	1	1	1	1	1	1	0	0	0	0	0	0	0	0	0	0	0	0	0	0	0	0	0	0	0	0	0	0	0	0	0	0	0	0	0
	K16793	aksE	methanogen homoaconitase small subunit [EC:4.2.1.114]	Metabolism	Energy metabolism	Methane metabolism [PATH:ko00680]	1	0	0.0714286	1	1	1	1	1	1	1	1	1	1	1	0	0	0	0	0	0	0	0	0	0	0	0	0	0	0	0	0	0	0	0	0	0	0	0	0	0	0	0	0
	K13280	SEC11, sipW	signal peptidase I [EC:3.4.21.89]	Genetic Information Processing	Folding, sorting and degradation	Protein export [PATH:ko03060]	1	1	0.392857	1	1	1	1	1	1	1	1	1	1	1	1	1	1	1	1	1	1	1	1	1	1	1	1	1	1	1	0	0	0	0	0	0	0	0	0	1	0	0	1
	K00973	rfbA, rffH	glucose-1-phosphate thymidylyltransferase [EC:2.7.7.24]	Metabolism	Glycan biosynthesis and metabolism	O-Antigen nucleotide sugar biosynthesis [PATH:ko00541]	1	0.846154	0.178571	2	1	1	1	1	1	1	1	1	1	2	1	0	1	1	1	2	1	2	2	1	1	0	1	0	0	0	1	1	0	0	0	0	0	0	0	1	0	0	0
	K01711	gmd, GMDS	GDPmannose 4,6-dehydratase [EC:4.2.1.47]	Metabolism	Glycan biosynthesis and metabolism	O-Antigen nucleotide sugar biosynthesis [PATH:ko00541]	0.272727	0	0.321429	2	0	0	1	0	0	0	0	0	1	0	0	0	0	0	0	0	0	0	0	0	0	0	0	0	0	0	0	0	0	1	1	0	0	0	0	0	0	1	0
	K01784	galE	UDP-glucose 4-epimerase [EC:5.1.3.2]	Metabolism	Glycan biosynthesis and metabolism	O-Antigen nucleotide sugar biosynthesis [PATH:ko00541]	1	1	0.607143	2	2	2	1	2	2	2	2	2	4	2	1	2	2	1	2	2	2	2	2	1	1	1	1	1	1	1	0	0	0	1	0	0	0	1	0	0	0	0	1
	K01791	wecB	UDP-N-acetylglucosamine 2-epimerase (non-hydrolysing) [EC:5.1.3.14]	Metabolism	Glycan biosynthesis and metabolism	O-Antigen nucleotide sugar biosynthesis [PATH:ko00541]	0.454545	0.153846	0	2	0	0	1	0	0	0	2	0	3	1	0	0	1	0	0	2	0	0	0	0	0	0	0	0	0	0	0	0	0	0	0	0	0	0	0	0	0	0	0
	K02377	TSTA3, fcl	GDP-L-fucose synthase [EC:1.1.1.271]	Metabolism	Glycan biosynthesis and metabolism	O-Antigen nucleotide sugar biosynthesis [PATH:ko00541]	0.272727	0	0.321429	1	0	0	1	0	0	0	0	0	1	0	0	0	0	0	0	0	0	0	0	0	0	0	0	0	0	0	0	0	0	1	1	0	0	0	0	0	0	1	0
	K04042	glmU	bifunctional UDP-N-acetylglucosamine pyrophosphorylase [EC:2.7.7.23 2.3.1.157]	Metabolism	Glycan biosynthesis and metabolism	O-Antigen nucleotide sugar biosynthesis [PATH:ko00541]	1	0.923077	0.0714286	1	1	1	1	1	1	1	1	1	1	1	1	0	1	1	1	1	1	1	1	1	1	1	1	0	0	0	0	0	0	0	0	0	0	0	0	0	0	0	0
	K14475	ICP	inhibitor of cysteine peptidase	Human Diseases	Infectious disease: parasitic	African trypanosomiasis [PATH:ko05143]	1	0.615385	0.464286	1	2	1	1	1	1	1	1	1	1	1	1	0	0	0	0	0	1	1	1	1	1	1	1	0	0	0	0	0	0	0	0	0	0	0	0	0	0	0	1
	K00059	fabG, OAR1	3-oxoacyl-[acyl-carrier protein] reductase [EC:1.1.1.100]	Metabolism	Lipid metabolism	Fatty acid biosynthesis	0.272727	0.846154	0.75	3	0	1	1	0	0	0	0	0	0	0	0	0	3	2	3	3	2	2	2	2	2	2	2	0	0	0	0	0	1	1	1	0	1	0	1	1	1	1	3
	K00995	pgsA, PGS1	CDP-diacylglycerol---glycerol-3-phosphate 3-phosphatidyltransferase [EC:2.7.8.5]	Metabolism	Lipid metabolism	Glycerophospholipid metabolism [PATH:ko00564]	0	0.692308	0	0	0	0	0	0	0	0	0	0	0	0	0	0	1	1	1	1	1	1	1	1	0	0	1	0	0	0	0	0	0	0	0	0	0	0	0	0	0	0	0
	K01126	E3.1.4.46, glpQ, ugpQ	glycerophosphoryl diester phosphodiesterase [EC:3.1.4.46]	Metabolism	Lipid metabolism	Glycerophospholipid metabolism [PATH:ko00564]	0.545455	0.0769231	0	0	1	1	1	1	0	1	0	0	1	0	0	0	0	0	0	1	0	0	0	0	0	0	0	0	0	0	0	0	0	0	0	0	0	0	0	0	0	0	0
	K01442	cbh	choloylglycine hydrolase [EC:3.5.1.24]	Metabolism	Lipid metabolism	Primary bile acid biosynthesis [PATH:ko00120]	0	0.846154	0	0	0	0	0	0	0	0	0	0	0	0	0	0	1	1	1	1	1	1	1	1	1	1	1	0	0	0	0	0	0	0	0	0	0	0	0	0	0	0	0
	K13677	dgs, bgsA	1,2-diacylglycerol-3-alpha-glucose alpha-1,2-glucosyltransferase [EC:2.4.1.208]	Metabolism	Lipid metabolism	Glycerolipid metabolism [PATH:ko00561]	0.636364	0	0	1	1	0	0	1	0	1	1	0	1	1	0	0	0	0	0	0	0	0	0	0	0	0	0	0	0	0	0	0	0	0	0	0	0	0	0	0	0	0	0
	K17104	E2.5.1.41	phosphoglycerol geranylgeranyltransferase [EC:2.5.1.41]	Metabolism	Lipid metabolism	Glycerophospholipid metabolism [PATH:ko00564]	1	0	1	1	1	1	1	1	1	1	1	1	1	1	0	0	0	0	0	0	0	0	0	0	0	0	0	1	1	1	1	1	1	1	1	1	1	1	1	1	1	1	1
	K17105	E2.5.1.42	geranylgeranylglycerol-phosphate geranylgeranyltransferase [EC:2.5.1.42]	Metabolism	Lipid metabolism	Glycerophospholipid metabolism [PATH:ko00564]	1	0.0769231	0.964286	1	1	1	1	1	1	1	1	1	1	1	0	0	1	0	0	0	0	0	0	0	0	0	0	1	1	1	1	1	1	1	1	1	1	1	0	1	1	1	1
	K02000	proV	glycine betaine/proline transport system ATP-binding protein [EC:3.6.3.32]	Environmental Information Processing	Membrane transport	ABC transporters [PATH:ko02010]	0.909091	0	0	0	1	1	1	1	1	1	1	1	1	1	0	0	0	0	0	0	0	0	0	0	0	0	0	0	0	0	0	0	0	0	0	0	0	0	0	0	0	0	0
	K02001	proW	glycine betaine/proline transport system permease protein	Environmental Information Processing	Membrane transport	ABC transporters [PATH:ko02010]	0.909091	0	0	0	1	1	1	1	1	1	1	1	1	1	0	0	0	0	0	0	0	0	0	0	0	0	0	0	0	0	0	0	0	0	0	0	0	0	0	0	0	0	0
	K02002	proX	glycine betaine/proline transport system substrate-binding protein	Environmental Information Processing	Membrane transport	ABC transporters [PATH:ko02010]	0.818182	0	0	0	1	1	1	1	0	1	1	1	1	1	0	0	0	0	0	0	0	0	0	0	0	0	0	0	0	0	0	0	0	0	0	0	0	0	0	0	0	0	0
	K02007	cbiM	cobalt/nickel transport system permease protein	Environmental Information Processing	Membrane transport	ABC transporters [PATH:ko02010]	1	0.538462	1	3	2	2	2	2	1	2	2	2	2	2	1	1	0	0	1	1	1	1	1	0	0	0	0	1	1	1	2	2	2	2	2	2	1	2	2	2	1	1	2
	K02008	cbiQ	cobalt/nickel transport system permease protein	Environmental Information Processing	Membrane transport	ABC transporters [PATH:ko02010]	1	0.538462	1	2	1	1	1	1	1	1	1	1	1	1	1	1	0	0	1	1	1	1	1	0	0	0	0	1	1	1	1	1	1	1	1	1	1	1	1	1	1	1	1
	K02009	cbiN	cobalt/nickel transport protein	Environmental Information Processing	Membrane transport	ABC transporters [PATH:ko02010]	1	0.384615	0.892857	1	1	1	1	1	1	1	1	1	1	1	0	0	0	0	1	1	1	1	1	0	0	0	0	0	0	0	1	1	1	1	1	1	1	1	1	1	1	1	1
	K02017	modC	molybdate transport system ATP-binding protein [EC:7.3.2.5]	Environmental Information Processing	Membrane transport	ABC transporters [PATH:ko02010]	0.545455	0.692308	0.892857	2	2	1	1	0	1	0	1	0	0	0	0	0	1	1	1	0	1	1	1	0	1	1	1	0	0	0	1	2	1	2	2	2	1	1	1	1	1	2	2
	K02018	modB	molybdate transport system permease protein	Environmental Information Processing	Membrane transport	ABC transporters [PATH:ko02010]	0.545455	0.692308	0.892857	2	2	1	1	0	1	0	1	0	0	0	0	0	1	1	1	0	1	1	1	0	1	1	1	0	0	0	1	2	1	2	2	2	1	1	1	1	1	2	2
	K02020	modA	molybdate transport system substrate-binding protein	Environmental Information Processing	Membrane transport	ABC transporters [PATH:ko02010]	0.545455	0.692308	0.892857	2	2	1	1	0	1	0	1	0	0	0	0	0	1	1	1	0	1	1	1	0	1	1	1	0	0	0	1	2	1	2	2	2	1	1	1	1	1	2	2
	K02036	pstB	phosphate transport system ATP-binding protein [EC:7.3.2.1]	Environmental Information Processing	Membrane transport	ABC transporters [PATH:ko02010]	0.818182	0.538462	0.892857	1	0	1	1	1	0	1	1	1	1	1	0	0	1	1	1	0	0	0	0	1	1	1	1	0	0	0	1	1	1	1	1	1	1	1	1	1	1	1	1
	K03523	bioY	biotin transport system substrate-specific component	Environmental Information Processing	Membrane transport	ABC transporters [PATH:ko02010]	1	0.846154	0.892857	1	1	1	1	1	1	1	1	1	1	1	0	0	1	1	1	1	1	1	1	1	1	1	1	0	0	0	1	1	1	1	1	1	1	1	1	1	1	1	1
	K05772	tupA, vupA	tungstate transport system substrate-binding protein	Environmental Information Processing	Membrane transport	ABC transporters [PATH:ko02010]	0.909091	0.384615	0.321429	1	1	1	1	1	1	0	1	1	1	1	0	0	2	0	0	0	0	0	0	2	2	2	2	0	0	0	0	0	0	0	0	0	0	0	0	0	0	0	0
	K05773	tupB, vupB	tungstate transport system permease protein	Environmental Information Processing	Membrane transport	ABC transporters [PATH:ko02010]	0.909091	0.384615	0.321429	1	0	1	1	1	1	1	1	1	1	1	0	0	1	0	0	0	0	0	0	1	1	1	1	0	0	0	0	0	0	0	0	0	0	0	0	0	0	0	0
	K06857	tupC, vupC	tungstate transport system ATP-binding protein [EC:3.6.3.55]	Environmental Information Processing	Membrane transport	ABC transporters [PATH:ko02010]	1	0.384615	0.321429	1	1	1	1	1	1	1	1	1	1	1	0	0	1	0	0	0	0	0	0	1	1	1	1	0	0	0	0	0	0	0	0	0	0	0	0	0	0	0	0
	K07335	bmpA, bmpB, tmpC	basic membrane protein A and related proteins	Environmental Information Processing	Membrane transport	ABC transporters [PATH:ko02010]	0.0909091	0.923077	0.428571	0	1	0	0	0	0	0	0	0	0	0	1	1	1	1	1	1	1	1	1	0	1	1	1	0	0	0	0	0	0	0	0	0	0	0	0	0	0	0	1
	K09815	znuA	zinc transport system substrate-binding protein	Environmental Information Processing	Membrane transport	ABC transporters [PATH:ko02010]	0	0.153846	0.607143	0	0	0	0	0	0	0	0	0	0	0	1	1	0	0	0	0	0	0	0	0	0	0	0	0	0	0	1	1	1	1	1	1	1	1	1	1	1	1	1
	K09816	znuB	zinc transport system permease protein	Environmental Information Processing	Membrane transport	ABC transporters [PATH:ko02010]	0	0.153846	0.857143	0	0	0	0	0	0	0	0	0	0	0	1	1	0	0	0	0	0	0	0	0	0	0	0	0	1	1	1	1	1	1	1	1	1	1	1	1	1	1	0
	K09817	znuC	zinc transport system ATP-binding protein [EC:3.6.3.-]	Environmental Information Processing	Membrane transport	ABC transporters [PATH:ko02010]	0	0.153846	0.964286	0	0	0	0	0	0	0	0	0	0	0	1	1	0	0	0	0	0	0	0	0	0	0	0	0	1	1	1	1	1	1	1	1	1	1	1	1	1	1	1
	K15495	wtpA	molybdate/tungstate transport system substrate-binding protein	Environmental Information Processing	Membrane transport	ABC transporters [PATH:ko02010]	0.636364	0	0	1	0	0	0	1	0	1	1	1	1	1	0	0	0	0	0	0	0	0	0	0	0	0	0	0	0	0	0	0	0	0	0	0	0	0	0	0	0	0	0
	K15496	wtpB	molybdate/tungstate transport system permease protein	Environmental Information Processing	Membrane transport	ABC transporters [PATH:ko02010]	0.636364	0	0	1	0	0	0	1	0	1	1	1	1	1	0	0	0	0	0	0	0	0	0	0	0	0	0	0	0	0	0	0	0	0	0	0	0	0	0	0	0	0	0
	K15497	wtpC	molybdate/tungstate transport system ATP-binding protein [EC:3.6.3.- 3.6.3.55]	Environmental Information Processing	Membrane transport	ABC transporters [PATH:ko02010]	0.636364	0	0	1	0	0	0	1	0	1	1	1	1	1	0	0	0	0	0	0	0	0	0	0	0	0	0	0	0	0	0	0	0	0	0	0	0	0	0	0	0	0	0
	K16785	ecfT	energy-coupling factor transport system permease protein	Environmental Information Processing	Membrane transport	ABC transporters [PATH:ko02010]	1	0.692308	0.892857	2	2	2	2	3	2	2	3	3	3	3	0	0	2	1	1	0	1	1	1	0	1	1	1	0	0	0	2	2	2	2	2	2	2	1	2	2	2	2	2
	K16786	ecfA1	energy-coupling factor transport system ATP-binding protein [EC:7.-.-.-]	Environmental Information Processing	Membrane transport	ABC transporters [PATH:ko02010]	1	0.846154	0.892857	1	1	1	1	1	1	1	1	1	1	1	0	0	1	1	1	1	1	1	1	1	1	1	1	0	0	0	1	1	1	1	1	1	1	1	1	1	1	1	1
	K16787	ecfA2	energy-coupling factor transport system ATP-binding protein [EC:7.-.-.-]	Environmental Information Processing	Membrane transport	ABC transporters [PATH:ko02010]	0.909091	0.769231	0.892857	1	1	1	1	1	0	1	1	1	1	1	0	0	1	1	1	1	0	1	1	1	1	1	1	0	0	0	1	1	1	1	1	1	1	1	1	1	1	1	1
	K00077	panE, apbA	2-dehydropantoate 2-reductase [EC:1.1.1.169]	Metabolism	Metabolism of cofactors and vitamins	Pantothenate and CoA biosynthesis [PATH:ko00770]	1	0.846154	0.892857	1	1	1	1	1	1	1	1	1	1	1	0	0	1	1	1	1	1	1	1	1	1	1	1	0	0	0	1	1	1	1	1	1	1	1	1	1	1	1	1
	K00868	pdxK, pdxY	pyridoxine kinase [EC:2.7.1.35]	Metabolism	Metabolism of cofactors and vitamins	Vitamin B6 metabolism [PATH:ko00750]	0	1	0	0	0	0	0	0	0	0	0	0	0	0	1	1	1	1	1	1	1	1	1	2	1	1	1	0	0	0	0	0	0	0	0	0	0	0	0	0	0	0	0
	K01012	bioB	biotinsynthase[EC2.8.1.6]	Metabolism	Metabolism of cofactors and vitamins	Biotin metabolism [PATH:ko00780]	0.0909091	0	0.464286	0	0	0	0	1	0	0	0	0	0	0	0	0	0	0	0	0	0	0	0	0	0	0	0	0	0	0	0	0	0	0	0	0	0	0	0	0	0	0	1
	K01749	hemC, HMBS	hydroxymethylbilane synthase [EC:2.5.1.61]	Metabolism	Metabolism of cofactors and vitamins	Porphyrin and chlorophyll metabolism [PATH:ko00860]	0.0909091	0.923077	0.928571	1	0	0	0	0	0	0	0	0	0	0	1	1	1	1	1	1	1	1	1	1	1	1	0	1	1	1	1	1	1	1	1	1	1	0	1	0	1	1	1
	K02188	cbiD	cobalt-precorrin-5B (C1)-methyltransferase [EC:2.1.1.195]	Metabolism	Metabolism of cofactors and vitamins	Porphyrin and chlorophyll metabolism [PATH:ko00860]	0.909091	0.384615	0.857143	1	1	1	1	1	1	1	1	0	1	1	0	0	0	0	1	1	1	1	1	0	0	0	0	0	0	0	1	1	1	1	1	1	1	1	1	1	1	1	1
	K02189	cbiG	cobalt-precorrin 5A hydrolase [EC:3.7.1.12]	Metabolism	Metabolism of cofactors and vitamins	Porphyrin and chlorophyll metabolism [PATH:ko00860]	0.909091	0.307692	0.857143	1	1	1	1	1	0	1	1	1	1	1	0	0	0	0	1	1	0	1	1	0	0	0	0	0	0	0	1	1	1	1	1	1	1	1	1	1	1	1	1
	K02191	cbiT	cobalt-precorrin-6B (C15)-methyltransferase [EC:2.1.1.196]	Metabolism	Metabolism of cofactors and vitamins	Porphyrin and chlorophyll metabolism [PATH:ko00860]	1	0.384615	0.821429	1	1	1	1	1	1	1	1	1	1	1	0	0	0	0	1	1	1	1	1	0	0	0	0	0	0	0	1	1	1	1	1	0	1	1	1	1	1	1	1
	K02224	cobB-cbiA	cobyrinic acid a,c-diamide synthase [EC:6.3.5.9 6.3.5.11]	Metabolism	Metabolism of cofactors and vitamins	Porphyrin and chlorophyll metabolism [PATH:ko00860]	1	0.384615	0.571429	1	1	1	1	1	1	1	1	1	1	1	0	0	0	0	1	1	1	1	1	0	0	0	0	0	0	0	1	1	1	1	1	0	1	0	1	1	1	0	0
	K02232	cobQ, cbiP	adenosylcobyric acid synthase [EC:6.3.5.10]	Metabolism	Metabolism of cofactors and vitamins	Porphyrin and chlorophyll metabolism [PATH:ko00860]	0	0.846154	0.75	0	0	0	0	0	0	0	0	0	0	0	0	0	1	1	1	1	1	1	1	1	2	1	1	0	0	0	1	1	1	1	1	1	1	0	0	1	0	1	1
	K02858	ribB, RIB3	3,4-dihydroxy 2-butanone 4-phosphate synthase [EC:4.1.99.12]	Metabolism	Metabolism of cofactors and vitamins	Riboflavin metabolism [PATH:ko00740]	0	0	0.892857	0	0	0	0	0	0	0	0	0	0	0	0	0	0	0	0	0	0	0	0	0	0	0	0	0	0	0	1	1	1	1	1	1	1	1	1	1	1	1	1
	K03146	THI4, THI1	cysteine-dependent adenosine diphosphate thiazole synthase [EC:2.4.2.60]	Metabolism	Metabolism of cofactors and vitamins	Thiamine metabolism [PATH:ko00730]	0.818182	0	0	1	0	1	1	1	0	2	1	1	1	1	0	0	0	0	0	0	0	0	0	0	0	0	0	0	0	0	0	0	0	0	0	0	0	0	0	0	0	0	0
	K03394	cobI-cbiL	precorrin-2/cobalt-factor-2 C20-methyltransferase [EC:2.1.1.130 2.1.1.151]	Metabolism	Metabolism of cofactors and vitamins	Porphyrin and chlorophyll metabolism [PATH:ko00860]	1	0.384615	0.857143	1	1	1	1	1	1	1	1	1	1	1	0	0	0	0	1	1	1	1	1	0	0	0	0	0	0	0	1	1	1	1	1	1	1	1	1	1	1	1	1
	K03399	cbiE	cobalt-precorrin-7 (C5)-methyltransferase [EC:2.1.1.289]	Metabolism	Metabolism of cofactors and vitamins	Porphyrin and chlorophyll metabolism [PATH:ko00860]	1	0.384615	0.75	1	1	1	1	1	1	2	1	1	1	1	0	0	0	0	1	1	1	1	1	0	0	0	0	0	0	0	1	1	1	1	1	1	1	1	1	1	1	1	0
	K03639	moaA, CNX2	GTP 3',8-cyclase [EC:4.1.99.22]	Metabolism	Metabolism of cofactors and vitamins	Folate biosynthesis [PATH:ko00790]	1	0.846154	0.892857	1	1	1	1	1	1	1	1	1	1	1	1	0	2	1	1	0	1	1	1	1	1	1	1	0	0	0	1	1	1	1	1	1	1	1	1	1	1	1	1
	K03703	uvrC	excinuclease ABC subunit C	Metabolism	Metabolism of cofactors and vitamins	Nucleotide excision repair [PATH:ko03420]	1	1	0.678571	1	1	1	1	1	1	1	1	1	1	1	1	1	1	1	1	1	1	1	1	1	1	1	1	1	1	1	1	1	0	1	1	1	1	0	1	1	0	0	0
	K03750	moeA	molybdopterin molybdotransferase [EC:2.10.1.1]	Metabolism	Metabolism of cofactors and vitamins	Folate biosynthesis [PATH:ko00790]	1	0	0.892857	1	1	1	1	1	1	1	1	1	1	1	0	0	0	0	0	0	0	0	0	0	0	0	0	0	0	0	1	1	1	1	1	1	1	1	1	1	1	1	1
	K04487	iscS, NFS1	cysteine desulfurase [EC:2.8.1.7]	Metabolism	Metabolism of cofactors and vitamins	Thiamine metabolism [PATH:ko00730]	0.818182	0	1	1	1	0	0	1	1	1	1	1	1	1	0	0	0	0	0	0	0	0	0	0	0	0	0	1	1	1	1	1	1	1	1	1	1	1	1	1	1	1	1
	K04719	bluB	5,6-dimethylbenzimidazole synthase [EC:1.13.11.79]	Metabolism	Metabolism of cofactors and vitamins	Riboflavin metabolism [PATH:ko00740]	0.0909091	0.923077	0.178571	0	0	0	0	1	0	0	0	0	0	0	1	0	1	1	1	1	1	1	1	1	1	1	1	0	0	0	0	0	0	0	0	0	0	0	0	0	0	0	1
	K05934	cobJ, cbiH	precorrin-3B C17-methyltransferase / cobalt-factor III methyltransferase [EC:2.1.1.131 2.1.1.272]	Metabolism	Metabolism of cofactors and vitamins	Porphyrin and chlorophyll metabolism [PATH:ko00860]	0.818182	0.307692	0.857143	1	1	1	0	1	1	1	1	0	1	1	0	0	0	0	1	1	0	1	1	0	0	0	0	0	0	0	1	1	1	1	1	1	1	1	1	1	1	1	1
	K05936	cobM, cbiF	precorrin-4/cobalt-precorrin-4 C11-methyltransferase [EC:2.1.1.133 2.1.1.271]	Metabolism	Metabolism of cofactors and vitamins	Porphyrin and chlorophyll metabolism [PATH:ko00860]	1	0.307692	0.857143	1	1	1	1	1	1	1	1	1	1	1	0	0	0	0	1	1	0	1	1	0	0	0	0	0	0	0	1	1	1	1	1	1	1	1	1	1	1	1	1
	K06042	cobH-cbiC	precorrin-8X/cobalt-precorrin-8 methylmutase [EC:5.4.99.61 5.4.99.60]	Metabolism	Metabolism of cofactors and vitamins	Porphyrin and chlorophyll metabolism [PATH:ko00860]	0.818182	0.307692	0.857143	1	1	1	1	1	1	0	1	0	1	1	0	0	0	0	1	1	0	1	1	0	0	0	0	0	0	0	1	1	1	1	1	1	1	1	1	1	1	1	1
	K06215	pdxS, pdx1	pyridoxal 5'-phosphate synthase pdxS subunit [EC:4.3.3.6]	Metabolism	Metabolism of cofactors and vitamins	Vitamin B6 metabolism [PATH:ko00750]	1	0	0.892857	1	1	1	1	1	1	1	1	1	2	1	0	0	0	0	0	0	0	0	0	0	0	0	0	1	1	1	1	0	1	1	0	1	1	1	0	1	1	1	1
	K06984	K06984	beta-ribofuranosylaminobenzene 5'-phosphate synthase [EC:2.4.2.54]	Metabolism	Metabolism of cofactors and vitamins	Folate biosynthesis [PATH:ko00790]	0	0.923077	0.571429	0	0	0	0	0	0	0	0	0	0	0	1	1	1	1	1	1	1	1	1	1	1	1	0	0	1	0	1	0	0	1	0	0	0	0	0	0	0	0	1
	K06989	nadX, ASPDH	aspartate dehydrogenase [EC:1.4.1.21]	Metabolism	Metabolism of cofactors and vitamins	Nicotinate and nicotinamide metabolism [PATH:ko00760]	0.545455	0	0	0	0	1	1	1	1	0	1	0	0	1	0	0	0	0	0	0	0	0	0	0	0	0	0	0	0	0	0	0	0	0	0	0	0	0	0	0	0	0	0
	K08681	pdxT, pdx2	pyridoxal 5'-phosphate synthase pdxT subunit [EC:4.3.3.6]	Metabolism	Metabolism of cofactors and vitamins	Vitamin B6 metabolism [PATH:ko00750]	1	0	0.892857	1	1	1	1	1	1	1	1	1	2	1	0	0	0	0	0	0	0	0	0	0	0	0	0	1	1	1	0	1	1	1	0	1	1	1	0	1	1	1	1
	K14652	ribBA	3,4-dihydroxy 2-butanone 4-phosphate synthase / GTP cyclohydrolase II [EC:4.1.99.12 3.5.4.25]	Metabolism	Metabolism of cofactors and vitamins	Riboflavin metabolism [PATH:ko00740]	1	0.769231	0	1	1	1	1	1	1	1	1	1	1	1	0	0	1	1	1	1	1	1	1	1	1	0	1	0	0	0	0	0	0	0	0	0	0	0	0	0	0	0	0
	K01270	pepD	dipeptidase D [EC:3.4.13.-]	Metabolism	Metabolism of other amino acids	Glutathione metabolism [PATH:ko00480]	0	1	0.892857	0	0	0	0	0	0	0	0	0	0	0	1	2	1	1	1	1	1	1	1	1	1	1	1	0	0	0	1	1	1	1	1	1	1	1	1	1	1	1	1
	K03823	pat, bar	phosphinothricin acetyltransferase [EC:2.3.1.183]	Metabolism	Metabolism of other amino acids	Phosphonate and phosphinate metabolism [PATH:ko00440]	0.909091	0.153846	0.392857	1	2	0	1	1	1	1	1	1	1	1	1	0	1	0	0	0	0	0	0	0	0	0	0	0	0	0	0	0	0	0	0	0	0	0	0	0	0	0	0
	K12710	novU	C-methyltransferase [EC:2.1.1.-]	Metabolism	Metabolism of terpenoids and polyketides	Polyketide sugar unit biosynthesis [PATH:ko00523]	0.0909091	0	0.321429	1	0	0	0	0	0	0	0	0	0	0	0	0	0	0	0	0	0	0	0	0	0	0	0	0	0	0	0	0	0	0	0	0	1	1	0	0	1	1	1
	K00560	thyA, TYMS	thymidylate synthase	Metabolism	Nucleotide metabolism	Pyrimidine metabolism [PATH:ko00240]	1	0.923077	0.571429	1	1	1	1	1	1	1	1	1	1	1	1	1	1	0	1	1	1	1	1	1	1	1	1	1	1	1	1	0	0	1	1	0	1	1	1	0	0	1	0
	K00759	APRT, apt	adenine phosphoribosyltransferase [EC:2.4.2.7]	Metabolism	Nucleotide metabolism	Purine metabolism [PATH:ko00230]	1	0	0	1	1	1	1	1	1	1	1	1	1	1	0	0	0	0	0	0	0	0	0	0	0	0	0	0	0	0	0	0	0	0	0	0	0	0	0	0	0	0	0
	K00760	hprT, hpt, HPRT1	hypoxanthine phosphoribosyltransferase [EC:2.4.2.8]	Metabolism	Nucleotide metabolism	Purine metabolism [PATH:ko00230]	0	0.923077	0.964286	0	0	0	0	0	0	0	0	0	0	0	1	1	1	1	1	1	1	1	1	1	1	0	1	1	1	1	1	1	1	1	1	1	1	1	1	1	1	1	1
	K00761	upp, UPRT	uracil phosphoribosyltransferase	Metabolism	Nucleotide metabolism	Pyrimidine metabolism [PATH:ko00240]	0	1	0	0	0	0	0	0	0	0	0	0	0	0	1	1	1	1	1	1	1	1	1	1	1	1	1	0	0	0	0	0	0	0	0	0	0	0	0	0	0	0	0
	K01485	codA	cytosine/creatinine deaminase [EC:3.5.4.1 3.5.4.21]	Metabolism	Nucleotide metabolism	Pyrimidine metabolism [PATH:ko00240]	0.909091	0	0	1	1	1	1	1	1	0	1	1	1	1	0	0	0	0	0	0	0	0	0	0	0	0	0	0	0	0	0	0	0	0	0	0	0	0	0	0	0	0	0
	K01939	purA, ADSS	adenylosuccinate synthase [EC:6.3.4.4]	Metabolism	Nucleotide metabolism	Purine metabolism [PATH:ko00230]	0.909091	0	1	1	0	1	1	1	1	1	1	1	1	1	0	0	0	0	0	0	0	0	0	0	0	0	0	1	1	1	1	1	1	1	1	1	1	1	1	1	1	1	1
	K06928	NTPCR	nucleoside-triphosphatase [EC:3.6.1.15]	Metabolism	Nucleotide metabolism	Purine metabolism [PATH:ko00230]	0.454545	0.923077	0.464286	1	1	1	1	0	1	0	0	0	0	0	0	1	1	1	1	1	1	1	1	1	1	1	1	1	1	1	0	0	0	0	0	0	0	0	0	0	0	1	1
	K06966	ppnN	pyrimidine/purine-5'-nucleotide nucleosidase [EC:3.2.2.10 3.2.2.-]	Metabolism	Nucleotide metabolism	Purine metabolism [PATH:ko00230]	1	0.538462	0.821429	1	1	1	2	1	1	1	1	1	1	1	0	0	0	1	1	1	1	1	1	1	0	0	0	0	0	0	1	1	1	1	1	1	0	1	1	2	0	1	1
	K19710	E2.7.7.53	ATP adenylyltransferase [EC2.7.7.53]	Lipid metabolism	Nucleotide metabolism	Purine metabolism [PATH:ko00230]	0	0.692308	0.464286	0	0	0	0	0	0	0	0	0	0	0	0	0	0	1	1	1	1	1	0	1	1	1	1	0	0	0	0	0	0	0	0	0	0	0	0	0	0	0	1
	K02348	elaA	ElaA protein	Not Included in Pathway or Brite	Poorly characterized	General function prediction only	0	0.769231	0.428571	0	0	0	0	0	0	0	0	0	0	0	0	0	1	1	1	1	1	1	1	1	1	0	1	0	0	0	1	1	1	1	1	1	1	1	1	1	1	1	0
	K02617	paaY	phenylacetic acid degradation protein	Not Included in Pathway or Brite	Poorly characterized	General function prediction only	0.909091	0.846154	0	1	0	1	1	1	1	1	1	1	1	1	0	0	1	1	1	1	1	1	1	1	1	1	1	0	0	0	0	0	0	0	0	0	0	0	0	0	0	0	0
	K06869	K06869	uncharacterized protein	Not Included in Pathway or Brite	Poorly characterized	Function unknown	0.909091	0.615385	0.857143	1	1	1	1	1	0	1	1	1	1	1	0	0	1	1	1	1	0	0	0	1	1	1	1	0	0	0	1	1	1	1	1	1	1	1	1	1	1	1	1
	K06889	K06889	uncharacterized protein	Not Included in Pathway or Brite	Poorly characterized	Function unknown	1	0	0.0714286	2	1	1	1	1	1	1	1	1	1	1	0	0	0	0	0	0	0	0	0	0	0	0	0	0	0	0	0	0	0	0	0	0	0	0	0	0	0	0	0
	K06911	K06911	uncharacterized protein	Not Included in Pathway or Brite	Poorly characterized	Function unknown	0.818182	0	0.0714286	0	0	1	1	1	1	1	1	1	1	1	0	0	0	0	0	0	0	0	0	0	0	0	0	0	0	0	0	0	0	0	0	0	0	0	0	0	0	0	0
	K06923	K06923	uncharacterized protein	Not Included in Pathway or Brite	Poorly characterized	Function unknown	0	0	0.535714	0	0	0	0	0	0	0	0	0	0	0	0	0	0	0	0	0	0	0	0	0	0	0	0	0	0	0	1	1	1	1	1	0	1	1	1	1	1	1	2
	K06933	K06933	uncharacterized protein	Not Included in Pathway or Brite	Poorly characterized	Function unknown	1	0.153846	0.892857	1	1	1	1	1	1	1	2	2	2	2	1	1	0	0	0	0	0	0	0	0	0	0	0	0	0	0	1	1	1	1	1	1	1	1	1	1	1	1	1
	K06939	K06939	uncharacterized protein	Not Included in Pathway or Brite	Poorly characterized	Function unknown	0.454545	0	1	0	0	0	0	1	1	0	1	1	1	0	0	0	0	0	0	0	0	0	0	0	0	0	0	1	1	1	1	1	1	1	1	1	1	1	1	1	1	1	1
	K07003	K07003	uncharacterized protein	Not Included in Pathway or Brite	Poorly characterized	Function unknown	0.181818	0.153846	0.964286	0	1	0	0	1	0	0	0	0	0	0	1	1	0	0	0	0	0	0	0	0	0	0	0	1	1	1	2	2	0	2	2	2	2	2	2	2	2	2	2
	K07005	K07005	uncharacterized protein	Not Included in Pathway or Brite	Poorly characterized	Function unknown	1	0.846154	0.892857	2	1	2	2	2	1	2	2	2	2	2	0	0	1	2	2	2	2	2	2	2	2	1	2	0	0	0	2	2	2	2	2	2	2	2	2	2	1	1	1
	K07034	K07034	uncharacterized protein	Not Included in Pathway or Brite	Poorly characterized	Function unknown	0.454545	0	0	0	0	0	0	0	0	1	1	1	1	1	0	0	0	0	0	0	0	0	0	0	0	0	0	0	0	0	0	0	0	0	0	0	0	0	0	0	0	0	0
	K07045	K07045	uncharacterized protein	Not Included in Pathway or Brite	Poorly characterized	Function unknown	0	1	0	0	0	0	0	0	0	0	0	0	0	0	6	2	1	1	1	1	1	1	1	1	1	1	1	0	0	0	0	0	0	0	0	0	0	0	0	0	0	0	0
	K07078	K07078	uncharacterized protein	Not Included in Pathway or Brite	Poorly characterized	Function unknown	0	0	0.464286	0	0	0	0	0	0	0	0	0	0	0	0	0	0	0	0	0	0	0	0	0	0	0	0	0	0	0	0	0	0	0	0	0	0	0	0	0	0	0	1
	K07079	K07079	uncharacterized protein	Not Included in Pathway or Brite	Poorly characterized	Function unknown	0	1	0.892857	0	0	0	0	0	0	0	0	0	0	0	4	4	3	3	3	3	2	2	2	1	2	2	2	0	0	0	2	2	3	2	2	2	2	2	2	2	2	1	2
	K07089	K07089	uncharacterized protein	Not Included in Pathway or Brite	Poorly characterized	Function unknown	0.909091	0.0769231	0.821429	2	0	1	1	2	1	2	2	2	2	2	0	0	0	0	1	0	0	0	0	0	0	0	0	0	0	0	1	1	0	1	1	1	1	1	1	0	1	1	1
	K07112	K07112	uncharacterized protein	Not Included in Pathway or Brite	Poorly characterized	Function unknown	0.0909091	0.461538	0.928571	0	2	0	0	0	0	0	0	0	0	0	2	2	2	2	2	2	0	0	0	0	0	0	0	2	2	2	2	2	0	2	2	2	2	2	2	2	2	2	2
	K07133	K07133	uncharacterized protein	Not Included in Pathway or Brite	Poorly characterized	Function unknown	0.909091	0.461538	0.857143	2	1	4	0	1	1	1	1	1	2	3	8	22	3	0	0	0	1	1	1	0	0	0	0	1	0	0	2	1	0	4	3	3	1	3	0	1	2	2	4
	K07149	K07149	uncharacterized protein	Not Included in Pathway or Brite	Poorly characterized	Function unknown	0.363636	0.846154	0.857143	1	0	1	1	1	0	0	0	0	0	0	1	0	2	0	1	1	2	2	2	2	2	2	1	0	0	0	2	2	2	2	2	2	2	1	1	2	2	2	1
	K08974	K08974	putative membrane protein	Not Included in Pathway or Brite	Poorly characterized	General function prediction only	1	1	0.678571	1	1	1	1	1	1	1	1	1	1	1	1	1	1	1	1	1	1	1	1	1	1	1	1	1	1	1	0	1	0	1	0	0	1	1	0	0	0	1	0
	K09125	K09125	uncharacterized protein	Not Included in Pathway or Brite	Poorly characterized	Function unknown	0	1	0.642857	0	0	0	0	0	0	0	0	0	0	0	1	1	1	1	1	1	1	1	1	1	1	1	1	0	0	0	1	0	0	1	1	1	1	1	0	0	1	1	1
	K09135	K09135	uncharacterized protein	Not Included in Pathway or Brite	Poorly characterized	Function unknown	0	0	0.892857	0	0	0	0	0	0	0	0	0	0	0	0	0	0	0	0	0	0	0	0	0	0	0	0	0	0	0	1	1	1	1	1	1	1	1	1	1	1	1	1
	K09138	K09138	uncharacterized protein	Not Included in Pathway or Brite	Poorly characterized	Function unknown	1	0.0769231	0.464286	2	2	1	1	1	1	1	1	1	1	1	1	0	0	0	0	0	0	0	0	0	0	0	0	0	0	0	0	0	0	0	0	0	0	0	0	0	0	0	1
	K09150	K09150	uncharacterized protein	Not Included in Pathway or Brite	Poorly characterized	Function unknown	0.909091	0.846154	0.892857	1	0	1	1	1	1	1	1	1	1	1	1	1	1	1	1	1	1	1	1	1	1	0	0	0	0	0	1	1	1	1	1	1	1	1	1	1	1	1	1
	K09707	K09707	uncharacterized protein	Not Included in Pathway or Brite	Poorly characterized	Function unknown	0	1	0	0	0	0	0	0	0	0	0	0	0	0	1	1	1	1	1	1	1	1	1	1	1	1	1	0	0	0	0	0	0	0	0	0	0	0	0	0	0	0	0
	K09790	K09790	uncharacterized protein	Not Included in Pathway or Brite	Poorly characterized	Function unknown	0	0	0.464286	0	0	0	0	0	0	0	0	0	0	0	0	0	0	0	0	0	0	0	0	0	0	0	0	0	0	0	0	0	0	0	0	0	0	0	0	0	0	0	1
	K09807	K09807	uncharacterized protein	Not Included in Pathway or Brite	Poorly characterized	Function unknown	0.909091	0.153846	0.857143	1	1	1	1	1	0	1	1	1	1	1	2	1	0	0	0	0	0	0	0	0	0	0	0	0	0	0	0	1	1	1	1	1	1	1	1	1	1	1	1
	K03166	top6A	DNA topoisomerase VI subunit A [EC:5.6.2.2]	Brite Hierarchies	Protein families: genetic information processing	DNA replication proteins [BR:ko03032]	0.909091	1	0.678571	1	1	1	1	1	1	1	1	0	1	1	1	1	1	1	1	1	1	1	1	1	1	1	1	1	1	1	1	1	0	1	0	0	0	0	0	0	1	1	0
	K03546	sbcC, rad50	DNA repair protein SbcC/Rad50	Brite Hierarchies	Protein families: genetic information processing	DNA repair and recombination proteins [BR:ko03400]	0.0909091	0	0.607143	1	0	0	0	0	0	0	0	0	0	0	0	0	0	0	0	0	0	0	0	0	0	0	0	0	0	0	1	0	0	1	1	0	0	0	1	0	1	0	1
	K03547	sbcD, mre11	DNA repair protein SbcD/Mre11	Brite Hierarchies	Protein families: genetic information processing	DNA repair and recombination proteins [BR:ko03400]	0.0909091	0.0769231	0.821429	1	0	0	0	0	0	0	0	0	0	0	0	1	0	0	0	0	0	0	0	0	0	0	0	0	0	0	2	2	1	1	1	2	1	2	1	0	2	2	2
	K03658	helD	DNA helicaseIV [EC3.6.4.12]	Brite Hierarchies	Protein families: genetic information processing	DNA repair and recombination proteins [BR:ko03400]	0	0	0.392857	0	0	0	0	0	0	0	0	0	0	0	0	0	0	0	0	0	0	0	0	0	0	0	0	0	0	0	0	0	0	0	0	0	0	0	0	0	0	0	0
	K03718	asnC	Lrp/AsnC family transcriptional regulator, regulator for asnA, asnC and gidA	Brite Hierarchies	Protein families: genetic information processing	Transcription factors [BR:ko03000]	0.727273	0.923077	0	0	1	0	1	0	1	1	1	1	1	1	1	1	1	1	1	0	1	1	1	1	1	1	1	0	0	0	0	0	0	0	0	0	0	0	0	0	0	0	0
	K03719	lrp	Lrp/AsnC family transcriptional regulator, leucine-responsive regulatory protein	Brite Hierarchies	Protein families: genetic information processing	Transcription factors [BR:ko03000]	0	0	0.428571	0	0	0	0	0	0	0	0	0	0	0	0	0	0	0	0	0	0	0	0	0	0	0	0	0	0	0	1	1	1	1	1	1	1	1	1	1	1	1	0
	K03790	rimJ	[ribosomal protein S5]-alanine N-acetyltransferase [EC:2.3.1.267]	Brite Hierarchies	Protein families: genetic information processing	Ribosome biogenesis [BR:ko03009]	0.454545	0.153846	0	2	0	1	1	1	1	0	0	0	0	0	0	0	0	1	0	1	0	0	0	0	0	0	0	0	0	0	0	0	0	0	0	0	0	0	0	0	0	0	0
	K03892	arsR	ArsR family transcriptional regulator, arsenate/arsenite/antimonite-responsive transcriptional repressor	Brite Hierarchies	Protein families: genetic information processing	Transcription factors [BR:ko03000]	0.818182	0.230769	0.821429	2	0	2	2	2	2	1	2	0	2	2	1	1	1	0	0	0	0	0	0	0	0	0	0	0	0	0	1	1	0	1	1	1	1	1	1	1	1	1	0
	K03973	pspC	phage shock protein C	Brite Hierarchies	Protein families: genetic information processing	Transcription factors [BR:ko03000]	0.363636	0.153846	0	0	1	1	1	1	0	0	0	0	0	0	1	1	0	0	0	0	0	0	0	0	0	0	0	0	0	0	0	0	0	0	0	0	0	0	0	0	0	0	0
	K04749	rsbV	anti-sigma B factor antagonist	Brite Hierarchies	Protein families: genetic information processing	Transcription machinery [BR:ko03021]	0.727273	0.0769231	0	1	0	1	1	1	0	1	0	1	1	1	0	2	0	0	0	0	0	0	0	0	0	0	0	0	0	0	0	0	0	0	0	0	0	0	0	0	0	0	0
	K04795	flpA	fibrillarin-like pre-rRNA processing protein	Brite Hierarchies	Protein families: genetic information processing	Ribosome biogenesis [BR:ko03009]	0.909091	1	0.5	1	1	1	1	1	1	0	1	2	1	1	1	1	1	1	1	1	1	1	1	1	1	1	2	1	1	1	1	0	0	1	1	0	1	0	1	0	0	1	0
	K07315	rsbU_P	phosphoserine phosphatase RsbU/P [EC:3.1.3.3]	Brite Hierarchies	Protein families: genetic information processing	Transcription machinery [BR:ko03021]	0.818182	0	0	1	0	1	1	1	1	1	0	1	1	1	0	0	0	0	0	0	0	0	0	0	0	0	0	0	0	0	0	0	0	0	0	0	0	0	0	0	0	0	0
	K07574	yhbY	RNA-binding protein	Brite Hierarchies	Protein families: genetic information processing	Ribosome biogenesis [BR:ko03009]	0	0	0.464286	0	0	0	0	0	0	0	0	0	0	0	0	0	0	0	0	0	0	0	0	0	0	0	0	0	0	0	0	0	0	0	0	0	0	0	0	0	0	0	1
	K07727	K07727	putative transcriptional regulator	Brite Hierarchies	Protein families: genetic information processing	Transcription factors [BR:ko03000]	0.272727	0.307692	0.892857	2	0	0	0	1	1	0	0	0	0	0	0	0	1	1	1	1	0	0	0	0	0	0	0	0	0	0	1	1	1	1	1	1	1	1	1	1	1	1	1
	K07979	ytrA	GntR family transcriptional regulator	Brite Hierarchies	Protein families: genetic information processing	Transcription factors [BR:ko03000]	0.909091	0.769231	0.892857	1	0	1	1	1	1	1	1	1	1	1	0	0	1	0	1	1	1	1	1	1	1	1	1	0	0	0	1	1	1	1	1	1	1	1	1	1	1	1	1
	K09497	CCT5	T-complex protein 1 subunit epsilon	Brite Hierarchies	Protein families: genetic information processing	Chaperones and folding catalysts [BR:ko03110]	1	0.153846	0.964286	1	1	1	1	1	1	1	1	1	1	1	1	1	0	0	0	0	0	0	0	0	0	0	0	1	1	1	1	1	1	1	1	1	1	1	1	1	1	1	1
	K10761	THG1	tRNA(His) guanylyltransferase [EC:2.7.7.79]	Brite Hierarchies	Protein families: genetic information processing	Transfer RNA biogenesis [BR:ko03016]	0.909091	0.538462	0.107143	0	1	1	1	1	1	1	1	1	1	1	0	0	0	0	0	0	1	1	1	1	1	1	1	1	1	1	0	0	0	0	0	0	0	0	0	0	0	0	0
	K10947	padR	PadR family transcriptional regulator, regulatory protein PadR	Brite Hierarchies	Protein families: genetic information processing	Transcription factors [BR:ko03000]	0	0.0769231	0.785714	0	0	0	0	0	0	0	0	0	0	0	0	0	1	0	0	0	0	0	0	0	0	0	0	0	0	0	1	1	0	1	1	1	1	0	1	1	1	1	1
	K14564	NOP56	nucleolar protein 56	Brite Hierarchies	Protein families: genetic information processing	Ribosome biogenesis [BR:ko03009]	1	1	0.571429	1	1	1	1	1	1	1	1	1	1	1	1	1	1	1	1	1	1	1	1	1	1	1	1	1	1	1	0	0	0	1	1	0	1	0	1	0	1	1	0
	K19055	prdX, proX	Ala-tRNA(Pro)deacylase [EC3.1.1.-]	Brite Hierarchies	Protein families: genetic information processing	Transfer RNA biogenesis [BR:ko03016]	0.0909091	0	0.464286	0	0	0	0	0	0	0	0	0	1	0	0	0	0	0	0	0	0	0	0	0	0	0	0	0	0	0	0	0	0	0	0	0	0	0	0	0	0	0	1
	K01271	pepQ	Xaa-Pro dipeptidase [EC:3.4.13.9]	Brite Hierarchies	Protein families: metabolism	Peptidases and inhibitors [BR:ko01002]	0.909091	0	0.892857	1	0	1	1	1	1	1	1	1	1	1	0	0	0	0	0	0	0	0	0	0	0	0	0	0	0	0	1	1	1	1	1	1	1	1	1	1	1	1	1
	K07386	pepO	putative endopeptidase [EC3.4.24.-]	Brite Hierarchies	Protein families: metabolism	Peptidases and inhibitors [BR:ko01002]	0	0.0769231	0.464286	0	0	0	0	0	0	0	0	0	0	0	0	1	0	0	0	0	0	0	0	0	0	0	0	0	0	0	0	0	0	0	0	0	0	0	0	0	0	0	1
	K08315	hycI	hydrogenase 3 maturation protease [EC:3.4.23.51]	Brite Hierarchies	Protein families: metabolism	Peptidases and inhibitors [BR:ko01002]	1	0.153846	0.571429	1	1	1	1	1	1	1	1	1	1	1	1	1	0	0	0	0	0	0	0	0	0	0	0	0	1	1	1	0	1	1	1	1	0	0	0	1	0	0	0
	K00571	E2.1.1.72	site-specific DNA-methyltransferase (adenine-specific) [EC:2.1.1.72]	Brite Hierarchies	Protein families: signaling and cellular processes	Prokaryotic defense system [BR:ko02048]	1	0.307692	0.821429	1	1	1	1	1	1	1	1	1	1	1	0	0	0	0	0	0	0	1	1	0	0	1	1	0	0	0	1	1	0	1	1	2	2	3	1	2	5	3	1
	K02031	ABC.PE.A	peptide/nickel transport system ATP-binding protein	Brite Hierarchies	Protein families: signaling and cellular processes	Transporters [BR:ko02000]	0.909091	0	0.25	1	1	1	1	2	1	1	1	1	1	0	0	0	0	0	0	0	0	0	0	0	0	0	0	0	0	0	0	0	0	0	0	0	0	0	0	0	0	0	1
	K02032	ABC.PE.A1	peptide/nickel transport system ATP-binding protein	Brite Hierarchies	Protein families: signaling and cellular processes	Transporters [BR:ko02000]	1	0	0.25	1	1	1	1	2	2	1	1	1	1	1	0	0	0	0	0	0	0	0	0	0	0	0	0	0	0	0	0	0	0	0	0	0	0	0	0	0	0	0	1
	K02034	ABC.PE.P1	peptide/nickel transport system permease protein	Brite Hierarchies	Protein families: signaling and cellular processes	Transporters [BR:ko02000]	0.818182	0.230769	0.464286	1	1	1	1	3	2	1	1	1	0	0	0	0	0	0	0	0	1	1	1	0	0	0	0	0	0	0	0	0	0	0	0	0	0	0	0	0	0	0	1
	K02051	ABC.SN.S	NitT/TauT family transport system substrate-binding protein	Brite Hierarchies	Protein families: signaling and cellular processes	Transporters [BR:ko02000]	0.818182	0	0.107143	0	0	1	1	1	1	1	1	1	1	1	0	0	0	0	0	0	0	0	0	0	0	0	0	1	1	1	0	0	0	0	0	0	0	0	0	0	0	0	0
	K02440	GLPF	glycerol uptake facilitator protein	Brite Hierarchies	Protein families: signaling and cellular processes	Transporters [BR:ko02000]	0.909091	0.846154	0.892857	1	0	1	1	1	1	1	1	1	1	1	0	0	1	1	1	1	1	1	1	1	1	1	1	0	0	0	1	1	1	1	1	1	1	1	1	1	1	1	1
	K02824	pyrP, uraA	uracil permease	Brite Hierarchies	Protein families: signaling and cellular processes	Transporters [BR:ko02000]	0	0.923077	0.857143	0	0	0	0	0	0	0	0	0	0	0	1	1	1	0	1	1	1	1	1	1	1	1	1	0	0	0	1	1	0	1	1	1	1	1	1	1	1	1	1
	K03298	TC.DME	drug/metabolite transporter, DME family	Brite Hierarchies	Protein families: signaling and cellular processes	Transporters [BR:ko02000]	1	0	0	1	1	1	1	1	1	1	1	1	1	1	0	0	0	0	0	0	0	0	0	0	0	0	0	0	0	0	0	0	0	0	0	0	0	0	0	0	0	0	0
	K03320	amt, AMT, MEP	ammonium transporter, Amt family	Brite Hierarchies	Protein families: signaling and cellular processes	Transporters [BR:ko02000]	0.909091	0.538462	0.892857	2	0	2	2	2	1	2	2	2	2	2	0	0	1	1	1	1	1	1	1	0	0	0	0	0	0	0	1	2	1	2	1	2	2	2	2	1	2	2	1
	K03325	ACR3, arsB	arsenite transporter	Brite Hierarchies	Protein families: signaling and cellular processes	Transporters [BR:ko02000]	0.818182	0	0	1	0	1	1	1	0	1	1	1	2	1	0	0	0	0	0	0	0	0	0	0	0	0	0	0	0	0	0	0	0	0	0	0	0	0	0	0	0	0	0
	K03386	PRDX2_4, ahpC	peroxiredoxin 2/4 [EC:1.11.1.24]	Brite Hierarchies	Protein families: signaling and cellular processes	Exosome [BR:ko04147]	0.818182	0	0.892857	0	1	1	1	0	1	1	1	1	1	1	0	0	0	0	0	0	0	0	0	0	0	0	0	0	0	0	1	1	1	1	1	1	1	1	1	1	1	1	1
	K05565	mnhA, mrpA	multicomponent Na+:H+ antiporter subunit A	Brite Hierarchies	Protein families: signaling and cellular processes	Transporters [BR:ko02000]	0	0	0.321429	0	0	0	0	0	0	0	0	0	0	0	0	0	0	0	0	0	0	0	0	0	0	0	0	0	0	0	1	1	1	1	1	1	0	0	1	0	1	1	0
	K05566	mnhB, mrpB	multicomponent Na+:H+ antiporter subunit B	Brite Hierarchies	Protein families: signaling and cellular processes	Transporters [BR:ko02000]	1	0.153846	0.857143	1	1	1	1	1	1	1	1	1	1	1	1	1	0	0	0	0	0	0	0	0	0	0	0	0	0	0	1	1	1	1	1	1	1	1	1	0	1	1	1
	K05567	mnhC, mrpC	multicomponent Na+:H+ antiporter subunit C	Brite Hierarchies	Protein families: signaling and cellular processes	Transporters [BR:ko02000]	1	0.153846	0.857143	1	1	1	1	1	1	2	1	1	1	1	1	1	0	0	0	0	0	0	0	0	0	0	0	0	0	0	1	1	1	1	1	1	1	1	1	0	1	1	1
	K05568	mnhD, mrpD	multicomponent Na+:H+ antiporter subunit D	Brite Hierarchies	Protein families: signaling and cellular processes	Transporters [BR:ko02000]	1	0.153846	0.821429	1	1	1	1	1	1	1	1	1	1	1	1	1	0	0	0	0	0	0	0	0	0	0	0	0	0	0	1	1	1	1	1	1	1	1	1	0	1	1	1
	K05569	mnhE, mrpE	multicomponent Na+:H+ antiporter subunit E	Brite Hierarchies	Protein families: signaling and cellular processes	Transporters [BR:ko02000]	1	0.153846	0.857143	1	1	1	1	1	1	1	1	1	1	1	1	1	0	0	0	0	0	0	0	0	0	0	0	0	0	0	1	1	1	1	1	1	1	1	1	0	1	1	1
	K05570	mnhF, mrpF	multicomponent Na+:H+ antiporter subunit F	Brite Hierarchies	Protein families: signaling and cellular processes	Transporters [BR:ko02000]	1	0.153846	0.857143	1	1	1	1	1	1	1	1	1	1	1	1	1	0	0	0	0	0	0	0	0	0	0	0	0	0	0	1	1	1	1	1	1	1	1	1	0	1	1	1
	K05571	mnhG, mrpG	multicomponent Na+:H+ antiporter subunit G	Brite Hierarchies	Protein families: signaling and cellular processes	Transporters [BR:ko02000]	1	0.153846	0.857143	1	1	1	1	1	1	1	1	1	1	1	1	1	0	0	0	0	0	0	0	0	0	0	0	0	0	0	1	1	1	1	1	1	1	1	1	0	1	1	1
	K06901	pbuG	putative MFS transporter, AGZA family, xanthine/uracil permease	Brite Hierarchies	Protein families: signaling and cellular processes	Transporters [BR:ko02000]	0	0.153846	0.75	0	0	0	0	0	0	0	0	0	0	0	1	2	0	0	0	0	0	0	0	0	0	0	0	0	0	0	1	1	1	1	0	0	1	0	0	1	1	1	1
	K07012	cas3	CRISPR-associated endonuclease/helicase Cas3 [EC:3.1.-.- 3.6.4.-]	Brite Hierarchies	Protein families: signaling and cellular processes	Prokaryotic defense system [BR:ko02048]	0.818182	0.0769231	0.5	1	1	2	1	1	1	0	1	0	1	1	0	0	1	0	0	0	0	0	0	0	0	0	0	0	0	0	2	1	0	1	1	1	0	2	1	0	0	0	0
	K07114	yfbK	Ca-activated chloride channel homolog	Brite Hierarchies	Protein families: signaling and cellular processes	Transporters [BR:ko02000]	0.545455	0	0	0	0	0	0	1	0	1	1	1	1	1	0	0	0	0	0	0	0	0	0	0	0	0	0	0	0	0	0	0	0	0	0	0	0	0	0	0	0	0	0
	K07332	flaI	archaeal flagellar protein FlaI	Brite Hierarchies	Protein families: signaling and cellular processes	Bacterial motility proteins [BR:ko02035]	0.909091	0.692308	0.892857	1	1	1	1	2	0	1	2	1	1	1	1	2	1	3	2	2	0	1	1	0	0	2	0	0	0	0	1	1	1	1	1	1	1	1	1	1	1	1	2
	K07473	dinJ	DNA-damage-inducible protein J	Brite Hierarchies	Protein families: signaling and cellular processes	Prokaryotic defense system [BR:ko02048]	0	0.307692	0.428571	0	0	0	0	0	0	0	0	0	0	0	0	1	1	0	0	1	0	0	0	0	0	0	1	0	0	0	1	1	0	1	1	1	0	1	1	1	1	1	1
	K07552	bcr, tcaB	MFS transporter, DHA1 family, multidrug resistance protein	Brite Hierarchies	Protein families: signaling and cellular processes	Transporters [BR:ko02000]	0	1	0	0	0	0	0	0	0	0	0	0	0	0	1	2	1	1	1	1	1	1	1	1	2	1	1	0	0	0	0	0	0	0	0	0	0	0	0	0	0	0	0
	K07725	csa3	CRISPR-associated protein Csa3	Brite Hierarchies	Protein families: signaling and cellular processes	Prokaryotic defense system [BR:ko02048]	0	0	0.928571	0	0	0	0	0	0	0	0	0	0	0	0	0	0	0	0	0	0	0	0	0	0	0	0	1	1	1	1	0	1	1	1	1	1	1	1	0	1	1	1
	K07862	sstT	serine/threonine transporter	Brite Hierarchies	Protein families: signaling and cellular processes	Transporters [BR:ko02000]	0	1	0	0	0	0	0	0	0	0	0	0	0	0	1	1	1	1	1	1	1	1	1	1	1	1	1	0	0	0	0	0	0	0	0	0	0	0	0	0	0	0	0
	K08166	mmr	MFS transporter, DHA2 family, methylenomycin A resistance protein	Brite Hierarchies	Protein families: signaling and cellular processes	Transporters [BR:ko02000]	0.0909091	0	0.75	0	0	0	0	1	0	0	0	0	0	0	0	0	0	0	0	0	0	0	0	0	0	0	0	0	0	0	1	1	1	2	2	1	2	2	2	2	2	2	0
	K08168	tetB	MFS transporter, DHA2 family, metal-tetracycline-proton antiporter	Brite Hierarchies	Protein families: signaling and cellular processes	Transporters [BR:ko02000]	0.0909091	0.769231	0.857143	0	0	0	0	1	0	0	0	0	0	0	0	0	0	2	1	1	1	1	1	2	2	2	1	0	0	0	1	1	1	1	1	1	1	1	1	1	1	0	1
	K08169	yebQ	MFS transporter, DHA2 family, multidrug resistance protein	Brite Hierarchies	Protein families: signaling and cellular processes	Transporters [BR:ko02000]	1	0.461538	0.892857	2	1	2	1	2	2	1	1	1	1	1	2	2	0	0	0	0	1	2	2	0	1	0	0	0	0	0	1	1	1	2	2	1	2	1	1	2	2	2	4
	K09951	cas2	CRISPR-associated protein Cas2	Brite Hierarchies	Protein families: signaling and cellular processes	Prokaryotic defense system [BR:ko02048]	0.818182	0.0769231	0.464286	1	1	2	1	1	2	0	1	0	1	1	0	0	1	0	0	0	0	0	0	0	0	0	0	0	0	0	1	0	0	1	1	1	0	2	1	0	0	0	0
	K11041	eta	exfoliative toxinA/B	Brite Hierarchies	Protein families: signaling and cellular processes	Bacterial toxins [BR:ko02042]	0	0.846154	0.464286	0	0	0	0	0	0	0	0	0	0	0	0	0	1	1	1	1	1	1	1	1	1	1	1	0	0	0	0	0	0	0	0	0	0	0	0	0	0	0	1
	K11068	hlyIII	hemolysin III	Brite Hierarchies	Protein families: signaling and cellular processes	Bacterial toxins [BR:ko02042]	0	0.846154	0	0	0	0	0	0	0	0	0	0	0	0	0	0	1	1	1	1	1	1	1	1	1	1	1	0	0	0	0	0	0	0	0	0	0	0	0	0	0	0	0
	K15342	cas1	CRISP-associated protein Cas1	Brite Hierarchies	Protein families: signaling and cellular processes	Prokaryotic defense system [BR:ko02048]	0.818182	0.0769231	0.571429	1	1	2	1	1	1	0	1	0	1	1	0	0	1	0	0	0	0	0	0	0	0	0	0	0	0	0	1	0	0	2	1	2	0	2	1	0	0	0	0
	K16052	ynaI, mscMJ	MscS family membrane protein	Brite Hierarchies	Protein families: signaling and cellular processes	Transporters [BR:ko02000]	0	0.846154	0.857143	0	0	0	0	0	0	0	0	0	0	0	0	0	1	2	2	2	1	1	1	1	1	1	1	0	0	0	1	1	1	1	1	1	1	1	1	1	1	1	0
	K18218	tet35	tetracycline resistance efflux pump	Brite Hierarchies	Protein families: signaling and cellular processes	Transporters [BR:ko02000]	0	0.769231	0.392857	0	0	0	0	0	0	0	0	0	0	0	0	0	1	1	1	1	1	1	1	1	1	2	0	1	1	1	0	0	0	0	0	0	0	0	0	0	0	0	0
	K18815	aac6-I	aminoglycoside 6'-N-acetyltransferase I [EC:2.3.1.82]	Brite Hierarchies	Protein families: signaling and cellular processes	Antimicrobial resistance genes [BR:ko01504]	0.363636	0	0	0	0	0	1	0	0	0	1	0	1	1	0	0	0	0	0	0	0	0	0	0	0	0	0	0	0	0	0	0	0	0	0	0	0	0	0	0	0	0	0
	K18926	lmrB	MFS transporter, DHA2 family, lincomycin resistance protein	Brite Hierarchies	Protein families: signaling and cellular processes	Transporters [BR:ko02000]	0	0.461538	0	0	0	0	0	0	0	0	0	0	0	0	0	1	1	0	1	1	0	1	1	0	0	0	0	0	0	0	0	0	0	0	0	0	0	0	0	0	0	0	0
	K19118	csd2, cas7	CRISPR-associated protein Csd2	Brite Hierarchies	Protein families: signaling and cellular processes	Prokaryotic defense system [BR:ko02048]	0.545455	0.0769231	0.464286	2	1	1	0	1	0	0	0	0	1	1	0	0	1	0	0	0	0	0	0	0	0	0	0	0	0	0	1	1	0	0	0	1	0	1	1	1	0	0	0
	K19119	cas5d	CRISPR-associated protein Cas5d	Brite Hierarchies	Protein families: signaling and cellular processes	Prokaryotic defense system [BR:ko02048]	0.545455	0.0769231	0.428571	2	1	1	0	1	0	0	0	0	1	1	0	0	1	0	0	0	0	0	0	0	0	0	0	0	0	0	1	1	0	0	0	1	0	1	1	1	0	0	0
	K19157	yafQ	mRNA interferase YafQ [EC:3.1.-.-]	Brite Hierarchies	Protein families: signaling and cellular processes	Prokaryotic defense system [BR:ko02048]	0	0.0769231	0.571429	0	0	0	0	0	0	0	0	0	0	0	0	0	0	0	0	1	0	0	0	0	0	0	0	0	0	0	1	1	0	1	1	1	0	1	1	1	0	0	1
	K19418	epsK	membrane protein EpsK	Brite Hierarchies	Protein families: signaling and cellular processes	Transporters [BR:ko02000]	0.363636	0.384615	0	1	0	0	1	1	0	0	1	0	0	0	1	0	0	1	1	1	0	0	1	0	0	0	0	0	0	0	0	0	0	0	0	0	0	0	0	0	0	0	0
	K20265	gadC	glutamate:GABA antiporter	Brite Hierarchies	Protein families: signaling and cellular processes	Transporters [BR:ko02000]	0.0909091	0	0.821429	0	0	0	0	1	0	0	0	0	0	0	0	0	0	0	0	0	0	0	0	0	0	0	0	0	0	0	1	0	0	1	1	1	1	1	1	1	1	1	2
	K01247	alkA	DNA-3-methyladenine glycosylase II [EC:3.2.2.21]	Genetic Information Processing	Replication and repair	Base excision repair [PATH:ko03410]	0	0	1	0	0	0	0	0	0	0	0	0	0	0	0	0	0	0	0	0	0	0	0	0	0	0	0	1	1	1	1	1	1	1	1	1	1	1	1	1	1	1	1
	K03575	mutY	A/G-specific adenine glycosylase [EC:3.2.2.31]	Genetic Information Processing	Replication and repair	Base excision repair [PATH:ko03410]	1	0.230769	0.928571	1	1	1	1	1	1	1	1	1	1	1	1	1	1	0	0	0	0	0	0	0	0	0	0	1	1	1	1	1	1	1	1	1	1	1	1	0	0	1	1
	K03655	recG	ATP-dependent DNA helicase RecG [EC:3.6.4.12]	Genetic Information Processing	Replication and repair	Homologous recombination [PATH:ko03440]	0.818182	0.307692	0.25	3	2	2	1	1	1	0	0	1	5	1	2	3	1	1	0	0	0	0	0	0	0	0	0	0	0	0	0	0	0	1	1	0	0	0	0	0	0	0	1
	K06223	dam	DNA adenine methylase [EC:2.1.1.72]	Genetic Information Processing	Replication and repair	Mismatch repair [PATH:ko03430]	0.0909091	0.153846	0.928571	0	0	0	0	0	0	0	0	0	0	1	0	0	0	1	1	0	0	0	0	0	0	0	0	1	1	1	0	0	1	1	1	1	1	2	1	1	1	1	1
	K10563	mut	fpg; formamidopyrimidine-DNA glycosylase [EC3.2.2.234.2.99.18]	Genetic Information Processing	Replication and repair	Base excision repair [PATH:ko03410]	0	0	0.321429	0	0	0	0	0	0	0	0	0	0	0	0	0	0	0	0	0	0	0	0	0	0	0	0	0	0	0	0	0	0	0	0	0	0	0	0	0	0	0	0
	K04751	glnB	nitrogen regulatory protein P-II 1	Environmental Information Processing	Signal transduction	Two-component system [PATH:ko02020]	0.909091	0.538462	0.857143	1	0	1	1	1	1	1	1	1	1	1	0	0	1	1	1	1	1	1	1	0	0	0	0	0	0	0	1	1	0	1	1	1	1	1	1	1	1	1	1
	K18326	mdtD	MFS transporter, DHA2 family, multidrug resistance protein	Environmental Information Processing	Signal transduction	Two-component system [PATH:ko02020]	0.454545	0	0	0	1	1	1	0	0	0	0	0	1	1	0	0	0	0	0	0	0	0	0	0	0	0	0	0	0	0	0	0	0	0	0	0	0	0	0	0	0	0	0
	K02869	RP-L12, rpl12	large subunit ribosomal protein L12	Genetic Information Processing	Translation	Ribosome [PATH:ko03010]	0.818182	0.0769231	0.892857	1	0	1	1	1	0	1	1	1	1	1	0	0	0	0	0	0	1	0	0	0	0	0	0	0	1	1	1	0	1	1	1	1	1	1	1	1	1	1	1
	K02896	RP-L24e, RPL24	large subunit ribosomal protein L24e	Genetic Information Processing	Translation	Ribosome [PATH:ko03010]	1	0.230769	0.714286	1	1	1	1	1	2	1	1	1	1	1	1	1	1	0	0	0	0	0	0	0	0	0	0	0	0	0	1	1	1	0	1	1	0	1	1	0	0	0	1
	K02954	RP-S14, MRPS14, rpsN	small subunit ribosomal protein S14	Genetic Information Processing	Translation	Ribosome [PATH:ko03010]	0.727273	0.461538	0.964286	1	1	1	1	0	1	0	0	1	1	1	0	1	0	1	1	1	0	0	0	0	1	0	1	1	1	1	1	1	1	1	0	1	1	1	1	1	1	1	1
	K03059	rpoP	DNA-directed RNA polymerase subunit P [EC:2.7.7.6]	Genetic Information Processing	Translation	RNA polymerase [PATH:ko03020]	1	0.769231	0.928571	1	1	1	1	1	1	1	1	1	1	1	1	0	1	0	1	0	1	1	1	1	1	1	1	0	1	0	1	1	1	1	1	1	1	1	1	1	1	1	1
	K03538	POP4, RPP29	ribonuclease P protein subunit POP4 [EC:3.1.26.5]	Genetic Information Processing	Translation	RNA transport [PATH:ko03013]	1	1	0.214286	1	1	1	1	1	1	1	1	1	1	1	1	1	1	1	1	1	1	1	1	1	1	1	1	1	1	1	0	0	0	0	0	0	0	0	0	0	0	0	0
	K06959	tex	protein Tex	Not Included in Pathway or Brite	Unclassified: genetic information processing	Transcription	0	0	0.892857	0	0	0	0	0	0	0	0	0	0	0	0	0	0	0	0	0	0	0	0	0	0	0	0	0	0	0	1	1	1	1	1	1	1	1	1	1	1	1	1
	K00046	idnO	gluconate 5-dehydrogenase [EC:1.1.1.69]	Not Included in Pathway or Brite	Unclassified: metabolism	Enzymes with EC numbers	0.818182	0.153846	0	2	0	2	3	1	0	3	3	3	3	2	1	2	0	0	0	0	0	0	0	0	0	0	0	0	0	0	0	0	0	0	0	0	0	0	0	0	0	0	0
	K00433	cpo	non-heme chloroperoxidase	Not Included in Pathway or Brite	Unclassified: metabolism	Enzymes with EC numbers	0	0.769231	0	0	0	0	0	0	0	0	0	0	0	0	0	0	1	1	1	1	1	1	0	1	1	1	1	0	0	0	0	0	0	0	0	0	0	0	0	0	0	0	0
	K00661	maa	maltose O-acetyltransferase	Not Included in Pathway or Brite	Unclassified: metabolism	Enzymes with EC numbers	0.181818	0	0.821429	0	0	0	0	1	1	0	0	0	0	0	0	0	0	0	0	0	0	0	0	0	0	0	0	0	0	0	1	0	1	1	1	1	1	0	1	1	1	1	1
	K00947	mosAB	molybdenum storage protein	Not Included in Pathway or Brite	Unclassified: metabolism	Energy metabolism	0.545455	0.384615	0	0	0	0	0	1	0	1	1	1	1	1	0	0	1	0	0	0	0	0	0	1	1	1	1	0	0	0	0	0	0	0	0	0	0	0	0	0	0	0	0
	K01066	aes	acetyl esterase [EC:3.1.1.-]	Not Included in Pathway or Brite	Unclassified: metabolism	Enzymes with EC numbers	0	0	0.892857	0	0	0	0	0	0	0	0	0	0	0	0	0	0	0	0	0	0	0	0	0	0	0	0	0	0	0	1	1	1	1	1	1	1	1	1	1	1	1	1
	K01533	copB	Cu2+-exporting ATPase [EC:3.6.3.4]	Not Included in Pathway or Brite	Unclassified: metabolism	Enzymes with EC numbers	0	0	0.892857	0	0	0	0	0	0	0	0	0	0	0	0	0	0	0	0	0	0	0	0	0	0	0	0	0	0	0	1	1	1	1	1	1	1	1	1	1	1	1	1
	K01534	zntA	Zn2+/Cd2+-exporting ATPase [EC:7.2.2.12 7.2.2.21]	Not Included in Pathway or Brite	Unclassified: metabolism	Enzymes with EC numbers	0.818182	0.846154	0.892857	1	0	1	1	1	1	1	1	0	1	1	0	1	1	1	1	1	1	0	1	1	1	1	1	0	0	0	1	2	2	2	1	2	2	2	1	2	1	1	2
	K01537	E3.6.3.8	Ca2+-transporting ATPase [EC:3.6.3.8]	Not Included in Pathway or Brite	Unclassified: metabolism	Enzymes with EC numbers	0.818182	0	0	1	0	1	1	2	1	1	1	1	0	1	0	0	0	0	0	0	0	0	0	0	0	0	0	0	0	0	0	0	0	0	0	0	0	0	0	0	0	0	0
	K02217	ftnA, ftn	ferritin [EC:1.16.3.2]	Not Included in Pathway or Brite	Unclassified: metabolism	Enzymes with EC numbers	0	0.769231	1	0	0	0	0	0	0	0	0	0	0	0	1	0	1	1	1	1	0	1	1	1	0	2	1	1	1	1	1	1	1	1	1	1	1	1	1	1	1	1	1
	K03424	tatD	TatD DNase family protein [EC:3.1.21.-]	Not Included in Pathway or Brite	Unclassified: metabolism	Enzymes with EC numbers	0	0.846154	0	0	0	0	0	0	0	0	0	0	0	0	0	0	1	1	1	1	1	1	1	1	1	1	1	0	0	0	0	0	0	0	0	0	0	0	0	0	0	0	0
	K03741	arsC	arsenate reductase (thioredoxin) [EC:1.20.4.4]	Not Included in Pathway or Brite	Unclassified: metabolism	Enzymes with EC numbers	0.909091	0	0.821429	1	0	1	1	1	1	1	1	1	1	1	0	0	0	0	0	0	0	0	0	0	0	0	0	0	0	0	1	0	0	1	1	1	1	1	1	1	1	1	1
	K03753	mobB	molybdopterin-guanine dinucleotide biosynthesis adapter protein	Not Included in Pathway or Brite	Unclassified: metabolism	Cofactor metabolism	0.818182	0.923077	0.571429	0	1	1	1	1	1	0	1	1	1	1	1	0	1	1	1	1	1	1	1	2	2	2	2	1	1	1	0	0	0	1	1	0	0	0	0	0	0	0	1
	K03826	yiaC	putative acetyltransferase [EC2.3.1.-]	Not Included in Pathway or Brite	Unclassified: metabolism	Enzymes with EC numbers	0	0.692308	0.464286	0	0	0	0	0	0	0	0	0	0	0	0	0	1	1	1	1	1	1	1	0	1	0	1	0	0	0	0	0	0	0	0	0	0	0	0	0	0	0	1
	K03827	yjaB	putative acetyltransferase [EC:2.3.1.-]	Not Included in Pathway or Brite	Unclassified: metabolism	Enzymes with EC numbers	0.454545	0	0	1	1	0	0	1	0	1	1	0	0	0	0	0	0	0	0	0	0	0	0	0	0	0	0	0	0	0	0	0	0	0	0	0	0	0	0	0	0	0	0
	K03828	yjgM	putative acetyltransferase [EC:2.3.1.-]	Not Included in Pathway or Brite	Unclassified: metabolism	Enzymes with EC numbers	0	0.461538	0	0	0	0	0	0	0	0	0	0	0	0	0	0	0	0	0	0	1	1	1	1	1	0	1	0	0	0	0	0	0	0	0	0	0	0	0	0	0	0	0
	K03924	moxR	MoxR-like ATPase [EC:3.6.3.-]	Not Included in Pathway or Brite	Unclassified: metabolism	Enzymes with EC numbers	0.909091	0.461538	0	1	2	1	2	3	0	2	2	3	3	2	0	0	1	1	1	0	1	1	1	0	0	0	0	0	0	0	0	0	0	0	0	0	0	0	0	0	0	0	0
	K04488	iscU, nifU	nitrogen fixation protein NifU and related proteins	Not Included in Pathway or Brite	Unclassified: metabolism	Energy metabolism	0.818182	0	1	1	1	0	0	1	1	1	1	1	1	1	0	0	0	0	0	0	0	0	0	0	0	0	0	1	1	1	1	1	1	1	1	1	1	1	1	1	1	1	1
	K06937	K06937	7,8-dihydro-6-hydroxymethylpterin dimethyltransferase [EC:2.1.1.-]	Not Included in Pathway or Brite	Unclassified: metabolism	Enzymes with EC numbers	1	0	0.964286	1	1	1	1	1	1	1	1	1	1	1	0	0	0	0	0	0	0	0	0	0	0	0	0	1	1	1	1	1	1	1	1	1	1	0	1	1	1	1	1
	K07107	ybgC	acyl-CoA thioester hydrolase [EC:3.1.2.-]	Not Included in Pathway or Brite	Unclassified: metabolism	Enzymes with EC numbers	0	0	0.892857	0	0	0	0	0	0	0	0	0	0	0	0	0	0	0	0	0	0	0	0	0	0	0	0	0	0	0	1	1	1	1	1	1	1	1	1	1	1	1	1
	K08255	cdr	CoA-disulfide reductase [EC:1.8.1.14]	Not Included in Pathway or Brite	Unclassified: metabolism	Enzymes with EC numbers	0	0.846154	0	0	0	0	0	0	0	0	0	0	0	0	0	0	1	1	1	1	1	1	1	1	1	1	1	0	0	0	0	0	0	0	0	0	0	0	0	0	0	0	0
	K12267	msrAB	peptide methionine sulfoxide reductase msrA/msrB[EC1.8.4.111.8.4.12]	Not Included in Pathway or Brite	Unclassified: metabolism	Enzymes with EC numbers	1	0	0.428571	2	1	1	1	1	1	1	1	1	1	1	0	0	0	0	0	0	0	0	0	0	0	0	0	0	0	0	0	0	0	0	0	0	0	0	0	0	0	0	0
	K15527	K15527	cysteate synthase [EC:2.5.1.76]	Not Included in Pathway or Brite	Unclassified: metabolism	Enzymes with EC numbers	0.363636	0	0.892857	0	0	0	0	1	1	0	1	0	1	0	0	0	0	0	0	0	0	0	0	0	0	0	0	1	1	0	1	1	1	1	1	1	1	1	1	1	0	0	1
	K18016	mbhL	membrane-bound hydrogenase subunit alpha [EC:1.12.7.2]	Not Included in Pathway or Brite	Unclassified: metabolism	Enzymes with EC numbers	1	0.153846	0.892857	1	1	1	1	1	1	1	1	1	1	1	1	1	0	0	0	0	0	0	0	0	0	0	0	0	0	0	1	1	1	1	1	1	1	1	1	1	1	1	1
	K18017	mbhK	membrane-bound hydrogenase subunit beta [EC:1.12.7.2]	Not Included in Pathway or Brite	Unclassified: metabolism	Enzymes with EC numbers	1	0.153846	0.892857	1	1	1	1	1	1	1	1	1	1	1	1	1	0	0	0	0	0	0	0	0	0	0	0	0	0	0	1	1	1	1	1	1	1	1	1	1	1	1	1
	K18023	mbhJ	membrane-bound hydrogenase subunit mbhJ [EC:1.12.7.2]	Not Included in Pathway or Brite	Unclassified: metabolism	Enzymes with EC numbers	1	0.153846	0.892857	1	1	1	1	1	1	1	1	1	1	1	1	1	0	0	0	0	0	0	0	0	0	0	0	0	0	0	1	1	1	1	1	1	1	1	1	1	1	1	1
	K19817	fprA	coenzyme F420H2 oxidase [EC:1.5.3.22]	Not Included in Pathway or Brite	Unclassified: metabolism	Enzymes with EC numbers	0.272727	1	1	1	0	1	0	1	0	0	0	0	0	0	2	2	2	2	2	2	2	2	2	2	2	2	2	2	2	2	2	2	2	2	1	2	2	2	2	1	2	1	2
	K03308	TC.NSS	neurotransmitter:Na+ symporter, NSS family	Not Included in Pathway or Brite	Unclassified: signaling and cellular processes	Transport	0	1	0.857143	0	0	0	0	0	0	0	0	0	0	0	1	1	3	3	3	3	4	3	3	4	4	4	4	0	0	0	1	1	1	1	1	1	1	1	0	1	1	1	1
	K03310	TC.AGCS	alanine or glycine:cation symporter, AGCS family	Not Included in Pathway or Brite	Unclassified: signaling and cellular processes	Transport	0.636364	0.153846	0.607143	1	0	1	1	0	0	1	0	1	1	1	0	1	1	0	0	0	0	0	0	0	0	0	0	0	0	0	1	1	1	1	1	1	1	1	1	1	1	1	1
	K03458	TC.NCS2	nucleobase:cation symporter-2, NCS2 family	Not Included in Pathway or Brite	Unclassified: signaling and cellular processes	Transport	0.181818	0.846154	0.892857	1	0	0	0	1	0	0	0	0	0	0	0	0	1	1	1	1	1	1	1	1	1	1	1	1	1	1	0	1	1	1	0	1	1	1	1	0	1	1	1
	K06149	uspA	universal stress protein A	Not Included in Pathway or Brite	Unclassified: signaling and cellular processes	Signaling proteins	0.727273	0.461538	0.857143	0	1	1	1	0	1	1	1	0	1	1	1	0	1	0	0	0	0	0	0	1	1	1	1	0	0	0	2	1	2	2	2	2	2	2	2	2	0	2	2
	K06200	cstA	carbon starvation protein	Not Included in Pathway or Brite	Unclassified: signaling and cellular processes	Signaling proteins	0.454545	0.692308	0.892857	1	0	0	0	0	0	1	1	0	1	1	1	0	1	1	1	1	1	1	1	1	0	0	0	0	0	0	1	1	1	1	1	1	1	1	1	1	1	1	1
	K06384	spoIIM	stage II sporulation protein M	Not Included in Pathway or Brite	Unclassified: signaling and cellular processes	Cell growth	0	0	0.892857	0	0	0	0	0	0	0	0	0	0	0	0	0	0	0	0	0	0	0	0	0	0	0	0	0	0	0	1	1	1	1	1	1	1	1	1	1	1	1	1
	K07343	tfoX	DNA transformation protein and related proteins	Brite Hierarchies	Unclassified: signaling and cellular processes	Cell motility	0.909091	0	0.178571	1	0	1	1	1	1	1	1	1	1	1	0	0	0	0	0	0	0	0	0	0	0	0	0	0	0	0	0	0	0	0	0	0	0	0	0	0	0	0	1
	K08482	kaiC	circadian clock protein KaiC	Not Included in Pathway or Brite	Unclassified: signaling and cellular processes	Signaling proteins	0.727273	0	0	0	1	1	1	1	0	1	1	0	1	1	0	0	0	0	0	0	0	0	0	0	0	0	0	0	0	0	0	0	0	0	0	0	0	0	0	0	0	0	0
	K11932	uspG	universal stress protein G	Not Included in Pathway or Brite	Unclassified: signaling and cellular processes	Signaling proteins	0	0.538462	0	0	0	0	0	0	0	0	0	0	0	0	0	1	0	1	1	1	1	1	1	0	0	0	0	0	0	0	0	0	0	0	0	0	0	0	0	0	0	0	0
	K01607	pcaC	4-carboxymuconolactone decarboxylase [EC:4.1.1.44]	Metabolism	Xenobiotics biodegradation and metabolism	Benzoate degradation [PATH:ko00362]	0.0909091	0	0.857143	0	1	0	0	0	0	0	0	0	0	0	0	0	0	0	0	0	0	0	0	0	0	0	0	0	0	0	1	1	1	1	1	1	1	1	1	1	1	1	1
	K01821	praC, xylH	4-oxalocrotonate tautomerase [EC:5.3.2.6]	Metabolism	Xenobiotics biodegradation and metabolism	Benzoate degradation [PATH:ko00362]	0	0.538462	0	0	0	0	0	0	0	0	0	0	0	0	0	0	1	1	1	1	1	0	1	0	1	0	0	0	0	0	0	0	0	0	0	0	0	0	0	0	0	0	0
	K04114	bcrA, badF	benzoyl-CoA reductase subunitA [EC1.3.7.8]	Metabolism	Xenobiotics biodegradation and metabolism	Benzoate degradation [PATH:ko00362]	0	0.0769231	0.428571	0	0	0	0	0	0	0	0	0	0	0	1	0	0	0	0	0	0	0	0	0	0	0	0	0	0	0	0	0	0	0	0	0	0	0	0	0	0	0	1
[truncated: 12 more columns]

## Sheet: Table S7
	Table S7: List of significantly enriched KOs between Methanocorpusculum host groups, as determined by Fisher's Exact Test
	annotation	group_1	group_2	group_1_true	group_1_false	group_2_true	group_2_false	score	pvalue	corrected_pvalue	description
	K07727	Chicken	Cow	12	0	0	4	inf	0.000549451	0.00839241	K07727; putative transcriptional regulator
	K03538	Chicken	Cow	0	12	4	0	0	0.000549451	0.00839241	POP4, RPP29; ribonuclease P protein subunit POP4 [EC:3.1.26.5]
	K11041	Chicken	Cow	0	12	4	0	0	0.000549451	0.00839241	eta; exfoliative toxin A/B
	K06933	Chicken	Cow	12	0	0	4	inf	0.000549451	0.00839241	K06933; uncharacterized protein
	K07729	Chicken	Cow	12	0	0	4	inf	0.000549451	0.00839241	K07729; putative transcriptional regulator
	K01442	Chicken	Cow	0	12	4	0	0	0.000549451	0.00839241	E3.5.1.24; choloylglycine hydrolase [EC:3.5.1.24]
	K02124	Chicken	Cow	12	0	0	4	inf	0.000549451	0.00839241	ATPVK, ntpK, atpK; V/A-type H+/Na+-transporting ATPase subunit K
	K18023	Chicken	Cow	12	0	0	4	inf	0.000549451	0.00839241	mbhJ; membrane-bound hydrogenase subunit mbhJ [EC:1.12.7.2]
	K18017	Chicken	Cow	12	0	0	4	inf	0.000549451	0.00839241	mbhK; membrane-bound hydrogenase subunit beta [EC:1.12.7.2]
	K03310	Chicken	Cow	12	0	0	4	inf	0.000549451	0.00839241	TC.AGCS; alanine or glycine:cation symporter, AGCS family
	K00868	Chicken	Cow	0	12	4	0	0	0.000549451	0.00839241	pdxK, pdxY; pyridoxine kinase [EC:2.7.1.35]
	K09817	Chicken	Cow	12	0	0	4	inf	0.000549451	0.00839241	znuC; zinc transport system ATP-binding protein [EC:3.6.3.-]
	K09816	Chicken	Cow	12	0	0	4	inf	0.000549451	0.00839241	znuB; zinc transport system permease protein
	K04042	Chicken	Cow	0	12	4	0	0	0.000549451	0.00839241	glmU; bifunctional UDP-N-acetylglucosamine pyrophosphorylase / Glucosamine-1-phosphate N-acetyltransferase [EC:2.7.7.23 2.3.1.157]
	K17104	Chicken	Cow	12	0	0	4	inf	0.000549451	0.00839241	E2.5.1.41; phosphoglycerol geranylgeranyltransferase [EC:2.5.1.41]
	K07045	Chicken	Cow	0	12	4	0	0	0.000549451	0.00839241	K07045; uncharacterized protein
	K07862	Chicken	Cow	0	12	4	0	0	0.000549451	0.00839241	sstT; serine/threonine transporter
	K09815	Chicken	Cow	12	0	0	4	inf	0.000549451	0.00839241	znuA; zinc transport system substrate-binding protein
	K18369	Chicken	Cow	0	12	4	0	0	0.000549451	0.00839241	adh2; alcohol dehydrogenase [EC:1.1.1.-]
	K02617	Chicken	Cow	0	12	4	0	0	0.000549451	0.00839241	paaY; phenylacetic acid degradation protein
	K02858	Chicken	Cow	12	0	0	4	inf	0.000549451	0.00839241	ribB, RIB3; 3,4-dihydroxy 2-butanone 4-phosphate synthase [EC:4.1.99.12]
	K04488	Chicken	Cow	12	0	0	4	inf	0.000549451	0.00839241	iscU, nifU; nitrogen fixation protein NifU and related proteins
	K01687	Chicken	Cow	12	0	0	4	inf	0.000549451	0.00839241	ilvD; dihydroxy-acid dehydratase [EC:4.2.1.9]
	K01653	Chicken	Cow	12	0	0	4	inf	0.000549451	0.00839241	E2.2.1.6S, ilvH, ilvN; acetolactate synthase I/III small subunit [EC:2.2.1.6]
	K01247	Chicken	Cow	12	0	0	4	inf	0.000549451	0.00839241	alkA; DNA-3-methyladenine glycosylase II [EC:3.2.2.21]
	K01620	Chicken	Cow	0	12	4	0	0	0.000549451	0.00839241	ltaE; threonine aldolase [EC:4.1.2.48]
	K11626	Chicken	Cow	0	12	4	0	0	0.000549451	0.00839241	glnT; putative sodium/glutamine symporter
	K06384	Chicken	Cow	12	0	0	4	inf	0.000549451	0.00839241	spoIIM; stage II sporulation protein M
	K03719	Chicken	Cow	12	0	0	4	inf	0.000549451	0.00839241	lrp; Lrp/AsnC family transcriptional regulator, leucine-responsive regulatory protein
	K10761	Chicken	Cow	0	12	4	0	0	0.000549451	0.00839241	THG1; tRNA(His) guanylyltransferase [EC:2.7.7.79]
	K11068	Chicken	Cow	0	12	4	0	0	0.000549451	0.00839241	hlyIII; hemolysin III
	K14475	Chicken	Cow	0	12	4	0	0	0.000549451	0.00839241	ICP; inhibitor of cysteine peptidase
	K00761	Chicken	Cow	0	12	4	0	0	0.000549451	0.00839241	upp, UPRT; uracil phosphoribosyltransferase [EC:2.4.2.9]
	K04487	Chicken	Cow	12	0	0	4	inf	0.000549451	0.00839241	iscS, NFS1; cysteine desulfurase [EC:2.8.1.7]
	K01999	Chicken	Cow	0	12	4	0	0	0.000549451	0.00839241	livK; branched-chain amino acid transport system substrate-binding protein
	K01271	Chicken	Cow	12	0	0	4	inf	0.000549451	0.00839241	pepQ; Xaa-Pro dipeptidase [EC:3.4.13.9]
	K18218	Chicken	Cow	0	12	4	0	0	0.000549451	0.00839241	tet35; tetracycline resistance efflux pump
	K04719	Chicken	Cow	0	12	4	0	0	0.000549451	0.00839241	bluB; 5,6-dimethylbenzimidazole synthase [EC:1.13.11.79]
	K07552	Chicken	Cow	0	12	4	0	0	0.000549451	0.00839241	bcr, tcaB; MFS transporter, DHA1 family, multidrug resistance protein
	K09135	Chicken	Cow	12	0	0	4	inf	0.000549451	0.00839241	K09135; uncharacterized protein
	K07107	Chicken	Cow	12	0	0	4	inf	0.000549451	0.00839241	ybgC; acyl-CoA thioester hydrolase [EC:3.1.2.-]
	K09707	Chicken	Cow	0	12	4	0	0	0.000549451	0.00839241	K09707; uncharacterized protein
	K14652	Chicken	Cow	0	12	4	0	0	0.000549451	0.00839241	ribBA; 3,4-dihydroxy 2-butanone 4-phosphate synthase / GTP cyclohydrolase II [EC:4.1.99.12 3.5.4.25]
	K03386	Chicken	Cow	12	0	0	4	inf	0.000549451	0.00839241	PRDX2_4, ahpC; peroxiredoxin (alkyl hydroperoxide reductase subunit C) [EC:1.11.1.15]
	K06959	Chicken	Cow	12	0	0	4	inf	0.000549451	0.00839241	tex; protein Tex
	K00995	Chicken	Cow	0	12	4	0	0	0.000549451	0.00839241	pgsA, PGS1; CDP-diacylglycerol---glycerol-3-phosphate 3-phosphatidyltransferase [EC:2.7.8.5]
	K06939	Chicken	Cow	12	0	0	4	inf	0.000549451	0.00839241	K06939; uncharacterized protein
	K03431	Chicken	Cow	0	12	4	0	0	0.000549451	0.00839241	glmM; phosphoglucosamine mutase [EC:5.4.2.10]
	K18016	Chicken	Cow	12	0	0	4	inf	0.000549451	0.00839241	mbhL; membrane-bound hydrogenase subunit alpha [EC:1.12.7.2]
	K03424	Chicken	Cow	0	12	4	0	0	0.000549451	0.00839241	tatD; TatD DNase family protein [EC:3.1.21.-]
	K01759	Chicken	Cow	12	0	0	4	inf	0.000549451	0.00839241	GLO1, gloA; lactoylglutathione lyase [EC:4.4.1.5]
	K01607	Chicken	Cow	12	0	0	4	inf	0.000549451	0.00839241	pcaC; 4-carboxymuconolactone decarboxylase [EC:4.1.1.44]
	K00240	Chicken	Cow	0	12	4	0	0	0.000549451	0.00839241	sdhB, frdB; succinate dehydrogenase / fumarate reductase, iron-sulfur subunit [EC:1.3.5.1 1.3.5.4]
	K03718	Chicken	Cow	0	12	4	0	0	0.000549451	0.00839241	asnC; Lrp/AsnC family transcriptional regulator, regulator for asnA, asnC and gidA
	K01066	Chicken	Cow	12	0	0	4	inf	0.000549451	0.00839241	aes; acetyl esterase [EC:3.1.1.-]
	K08255	Chicken	Cow	0	12	4	0	0	0.000549451	0.00839241	cdr; CoA-disulfide reductase [EC:1.8.1.14]
	K09497	Chicken	Cow	12	0	0	4	inf	0.000549451	0.00839241	CCT5; T-complex protein 1 subunit epsilon
	K01533	Chicken	Cow	12	0	0	4	inf	0.000549451	0.00839241	copB; Cu2+-exporting ATPase [EC:3.6.3.4]
	K01939	Chicken	Cow	12	0	0	4	inf	0.000549451	0.00839241	purA, ADSS; adenylosuccinate synthase [EC:6.3.4.4]
	K08166	Chicken	Cow	12	0	0	4	inf	0.000549451	0.00839241	mmr; MFS transporter, DHA2 family, methylenomycin A resistance protein
	K03750	Chicken	Cow	12	0	0	4	inf	0.000549451	0.00839241	moeA; molybdopterin molybdotransferase [EC:2.10.1.1]
	K03828	Chicken	Cow	0	12	4	0	0	0.000549451	0.00839241	yjgM; putative acetyltransferase [EC:2.3.1.-]
	K06937	Chicken	Cow	11	1	0	4	inf	0.00274725	0.0295642	K06937; 7,8-dihydro-6-hydroxymethylpterin dimethyltransferase [EC:2.1.1.-]
	K06923	Chicken	Cow	11	1	0	4	inf	0.00274725	0.0295642	K06923; uncharacterized protein
	K00772	Chicken	Cow	1	11	4	0	0	0.00274725	0.0295642	mtaP, MTAP; 5'-methylthioadenosine phosphorylase [EC:2.4.2.28]
	K06218	Chicken	Cow	11	1	0	4	inf	0.00274725	0.0295642	relE, stbE; mRNA interferase RelE/StbE
	K05568	Chicken	Cow	11	1	0	4	inf	0.00274725	0.0295642	mnhD, mrpD; multicomponent Na+:H+ antiporter subunit D
	K00176	Chicken	Cow	11	1	0	4	inf	0.00274725	0.0295642	korD, oorD; 2-oxoglutarate ferredoxin oxidoreductase subunit delta [EC:1.2.7.3]
	K07003	Chicken	Cow	11	1	0	4	inf	0.00274725	0.0295642	K07003; uncharacterized protein
	K05566	Chicken	Cow	11	1	0	4	inf	0.00274725	0.0295642	mnhB, mrpB; multicomponent Na+:H+ antiporter subunit B
	K13280	Chicken	Cow	1	11	4	0	0	0.00274725	0.0295642	SEC11, sipW; signal peptidase I [EC:3.4.21.89]
	K07112	Chicken	Cow	11	1	0	4	inf	0.00274725	0.0295642	K07112; uncharacterized protein
	K05569	Chicken	Cow	11	1	0	4	inf	0.00274725	0.0295642	mnhE, mrpE; multicomponent Na+:H+ antiporter subunit E
	K05571	Chicken	Cow	11	1	0	4	inf	0.00274725	0.0295642	mnhG, mrpG; multicomponent Na+:H+ antiporter subunit G
	K07075	Chicken	Cow	1	11	4	0	0	0.00274725	0.0295642	K07075; uncharacterized protein
	K06928	Chicken	Cow	1	11	4	0	0	0.00274725	0.0295642	NTPCR; nucleoside-triphosphatase [EC:3.6.1.15]
	K05567	Chicken	Cow	11	1	0	4	inf	0.00274725	0.0295642	mnhC, mrpC; multicomponent Na+:H+ antiporter subunit C
	K01953	Chicken	Cow	1	11	4	0	0	0.00274725	0.0295642	asnB, ASNS; asparagine synthase (glutamine-hydrolysing) [EC:6.3.5.4]
	K02954	Chicken	Cow	11	1	0	4	inf	0.00274725	0.0295642	RP-S14, MRPS14, rpsN; small subunit ribosomal protein S14
	K00582	Chicken	Cow	1	11	4	0	0	0.00274725	0.0295642	mtrF; tetrahydromethanopterin S-methyltransferase subunit F [EC:2.1.1.86]
	K05570	Chicken	Cow	11	1	0	4	inf	0.00274725	0.0295642	mnhF, mrpF; multicomponent Na+:H+ antiporter subunit F
	K00337	Chicken	Cow	11	1	0	4	inf	0.00274725	0.0295642	nuoH; NADH-quinone oxidoreductase subunit H [EC:7.1.1.2]
	K01652	Chicken	Cow	11	1	0	4	inf	0.00274725	0.0295642	E2.2.1.6L, ilvB, ilvG, ilvI; acetolactate synthase I/II/III large subunit [EC:2.2.1.6]
	K03547	Chicken	Cow	11	1	0	4	inf	0.00274725	0.0295642	sbcD, mre11; DNA repair protein SbcD/Mre11
	K17105	Chicken	Cow	11	1	0	4	inf	0.00274725	0.0295642	E2.5.1.42; geranylgeranylglycerol-phosphate geranylgeranyltransferase [EC:2.5.1.42]
	K09141	Chicken	Cow	1	11	4	0	0	0.00274725	0.0295642	K09141; uncharacterized protein
	K03892	Chicken	Cow	11	1	0	4	inf	0.00274725	0.0295642	arsR; ArsR family transcriptional regulator, arsenate/arsenite/antimonite-responsive transcriptional repressor
	K09807	Chicken	Cow	11	1	0	4	inf	0.00274725	0.0295642	K09807; uncharacterized protein
	K03538	Chicken	Environmental	0	12	11	0	0	7.39602e-07	2.33845e-05	POP4, RPP29; ribonuclease P protein subunit POP4 [EC:3.1.26.5]
	K10978	Chicken	Environmental	0	12	11	0	0	7.39602e-07	2.33845e-05	aksF; methanogen homoisocitrate dehydrogenase [EC:1.1.1.87 1.1.1.-]
	K09817	Chicken	Environmental	12	0	0	11	inf	7.39602e-07	2.33845e-05	znuC; zinc transport system ATP-binding protein [EC:3.6.3.-]
	K09816	Chicken	Environmental	12	0	0	11	inf	7.39602e-07	2.33845e-05	znuB; zinc transport system permease protein
	K04042	Chicken	Environmental	0	12	11	0	0	7.39602e-07	2.33845e-05	glmU; bifunctional UDP-N-acetylglucosamine pyrophosphorylase / Glucosamine-1-phosphate N-acetyltransferase [EC:2.7.7.23 2.3.1.157]
	K16793	Chicken	Environmental	0	12	11	0	0	7.39602e-07	2.33845e-05	aksE; methanogen homoaconitase small subunit [EC:4.2.1.114]
	K16052	Chicken	Environmental	12	0	0	11	inf	7.39602e-07	2.33845e-05	ynaI, mscMJ; MscS family membrane protein
	K09815	Chicken	Environmental	12	0	0	11	inf	7.39602e-07	2.33845e-05	znuA; zinc transport system substrate-binding protein
	K02858	Chicken	Environmental	12	0	0	11	inf	7.39602e-07	2.33845e-05	ribB, RIB3; 3,4-dihydroxy 2-butanone 4-phosphate synthase [EC:4.1.99.12]
	K01247	Chicken	Environmental	12	0	0	11	inf	7.39602e-07	2.33845e-05	alkA; DNA-3-methyladenine glycosylase II [EC:3.2.2.21]
	K14170	Chicken	Environmental	12	0	0	11	inf	7.39602e-07	2.33845e-05	pheA; chorismate mutase / prephenate dehydratase [EC:5.4.99.5 4.2.1.51]
	K02348	Chicken	Environmental	12	0	0	11	inf	7.39602e-07	2.33845e-05	elaA; ElaA protein
	K06384	Chicken	Environmental	12	0	0	11	inf	7.39602e-07	2.33845e-05	spoIIM; stage II sporulation protein M
	K03719	Chicken	Environmental	12	0	0	11	inf	7.39602e-07	2.33845e-05	lrp; Lrp/AsnC family transcriptional regulator, leucine-responsive regulatory protein
	K00820	Chicken	Environmental	0	12	11	0	0	7.39602e-07	2.33845e-05	glmS, GFPT; glucosamine---fructose-6-phosphate aminotransferase (isomerizing) [EC:2.6.1.16]
	K14475	Chicken	Environmental	0	12	11	0	0	7.39602e-07	2.33845e-05	ICP; inhibitor of cysteine peptidase
	K02217	Chicken	Environmental	12	0	0	11	inf	7.39602e-07	2.33845e-05	ftnA, ftn; ferritin [EC:1.16.3.2]
	K00759	Chicken	Environmental	0	12	11	0	0	7.39602e-07	2.33845e-05	APRT, apt; adenine phosphoribosyltransferase [EC:2.4.2.7]
	K09135	Chicken	Environmental	12	0	0	11	inf	7.39602e-07	2.33845e-05	K09135; uncharacterized protein
	K07107	Chicken	Environmental	12	0	0	11	inf	7.39602e-07	2.33845e-05	ybgC; acyl-CoA thioester hydrolase [EC:3.1.2.-]
	K01270	Chicken	Environmental	12	0	0	11	inf	7.39602e-07	2.33845e-05	pepD; dipeptidase D [EC:3.4.13.-]
	K06889	Chicken	Environmental	0	12	11	0	0	7.39602e-07	2.33845e-05	K06889; uncharacterized protein
	K06857	Chicken	Environmental	0	12	11	0	0	7.39602e-07	2.33845e-05	tupC, vupC; tungstate transport system ATP-binding protein [EC:3.6.3.55]
	K14652	Chicken	Environmental	0	12	11	0	0	7.39602e-07	2.33845e-05	ribBA; 3,4-dihydroxy 2-butanone 4-phosphate synthase / GTP cyclohydrolase II [EC:4.1.99.12 3.5.4.25]
	K16792	Chicken	Environmental	0	12	11	0	0	7.39602e-07	2.33845e-05	aksD; methanogen homoaconitase large subunit [EC:4.2.1.114]
	K12267	Chicken	Environmental	0	12	11	0	0	7.39602e-07	2.33845e-05	msrAB; peptide methionine sulfoxide reductase msrA/msrB [EC:1.8.4.11 1.8.4.12]
	K02032	Chicken	Environmental	0	12	11	0	0	7.39602e-07	2.33845e-05	ABC.PE.A1; peptide/nickel transport system ATP-binding protein
	K07079	Chicken	Environmental	12	0	0	11	inf	7.39602e-07	2.33845e-05	K07079; uncharacterized protein
	K06959	Chicken	Environmental	12	0	0	11	inf	7.39602e-07	2.33845e-05	tex; protein Tex
	K09138	Chicken	Environmental	0	12	11	0	0	7.39602e-07	2.33845e-05	K09138; uncharacterized protein
	K01066	Chicken	Environmental	12	0	0	11	inf	7.39602e-07	2.33845e-05	aes; acetyl esterase [EC:3.1.1.-]
	K03298	Chicken	Environmental	0	12	11	0	0	7.39602e-07	2.33845e-05	TC.DME; drug/metabolite transporter, DME family
	K01533	Chicken	Environmental	12	0	0	11	inf	7.39602e-07	2.33845e-05	copB; Cu2+-exporting ATPase [EC:3.6.3.4]
	K00760	Chicken	Environmental	12	0	0	11	inf	7.39602e-07	2.33845e-05	hprT, hpt, HPRT1; hypoxanthine phosphoribosyltransferase [EC:2.4.2.8]
	K02824	Chicken	Environmental	11	1	0	11	inf	9.61483e-06	0.000172266	pyrP, uraA; uracil permease
	K06923	Chicken	Environmental	11	1	0	11	inf	9.61483e-06	0.000172266	K06923; uncharacterized protein
	K07343	Chicken	Environmental	0	12	10	1	0	9.61483e-06	0.000172266	tfoX; DNA transformation protein and related proteins
	K02000	Chicken	Environmental	0	12	10	1	0	9.61483e-06	0.000172266	proV; glycine betaine/proline transport system ATP-binding protein [EC:3.6.3.32]
	K00657	Chicken	Environmental	11	1	0	11	inf	9.61483e-06	0.000172266	speG, SAT; diamine N-acetyltransferase [EC:2.3.1.57]
	K13280	Chicken	Environmental	1	11	11	0	0	9.61483e-06	0.000172266	SEC11, sipW; signal peptidase I [EC:3.4.21.89]
	K02617	Chicken	Environmental	0	12	10	1	0	9.61483e-06	0.000172266	paaY; phenylacetic acid degradation protein
	K10977	Chicken	Environmental	0	12	10	1	0	9.61483e-06	0.000172266	aksA; methanogen homocitrate synthase [EC:2.3.3.14 2.3.3.-]
	K02031	Chicken	Environmental	0	12	10	1	0	9.61483e-06	0.000172266	ABC.PE.A; peptide/nickel transport system ATP-binding protein
	K07075	Chicken	Environmental	1	11	11	0	0	9.61483e-06	0.000172266	K07075; uncharacterized protein
	K05772	Chicken	Environmental	0	12	10	1	0	9.61483e-06	0.000172266	tupA, vupA; tungstate transport system substrate-binding protein
	K10761	Chicken	Environmental	0	12	10	1	0	9.61483e-06	0.000172266	THG1; tRNA(His) guanylyltransferase [EC:2.7.7.79]
	K03308	Chicken	Environmental	11	1	0	11	inf	9.61483e-06	0.000172266	TC.NSS; neurotransmitter:Na+ symporter, NSS family
	K01953	Chicken	Environmental	1	11	11	0	0	9.61483e-06	0.000172266	asnB, ASNS; asparagine synthase (glutamine-hydrolysing) [EC:6.3.5.4]
	K01091	Chicken	Environmental	0	12	10	1	0	9.61483e-06	0.000172266	gph; phosphoglycolate phosphatase [EC:3.1.3.18]
	K03823	Chicken	Environmental	0	12	10	1	0	9.61483e-06	0.000172266	pat; phosphinothricin acetyltransferase [EC:2.3.1.183]
	K05773	Chicken	Environmental	0	12	10	1	0	9.61483e-06	0.000172266	tupB, vupB; tungstate transport system permease protein
	K02001	Chicken	Environmental	0	12	10	1	0	9.61483e-06	0.000172266	proW; glycine betaine/proline transport system permease protein
	K03431	Chicken	Environmental	0	12	10	1	0	9.61483e-06	0.000172266	glmM; phosphoglucosamine mutase [EC:5.4.2.10]
	K04518	Chicken	Environmental	0	12	10	1	0	9.61483e-06	0.000172266	pheA2; prephenate dehydratase [EC:4.2.1.51]
	K01607	Chicken	Environmental	12	0	1	10	inf	9.61483e-06	0.000172266	pcaC; 4-carboxymuconolactone decarboxylase [EC:4.1.1.44]
	K01485	Chicken	Environmental	0	12	10	1	0	9.61483e-06	0.000172266	codA; cytosine/creatinine deaminase [EC:3.5.4.1 3.5.4.21]
	K01843	Chicken	Environmental	0	12	10	1	0	9.61483e-06	0.000172266	kamA; lysine 2,3-aminomutase [EC:5.4.3.2]
	K03924	Chicken	Environmental	0	12	10	1	0	9.61483e-06	0.000172266	moxR; MoxR-like ATPase [EC:3.6.3.-]
	K08166	Chicken	Environmental	12	0	1	10	inf	9.61483e-06	0.000172266	mmr; MFS transporter, DHA2 family, methylenomycin A resistance protein
	K03781	Chicken	Environmental	0	12	10	1	0	9.61483e-06	0.000172266	katE, CAT, catB, srpA; catalase [EC:1.11.1.6]
	K06911	Chicken	Environmental	0	12	9	2	0	6.73038e-05	0.000915843	K06911; uncharacterized protein
	K03146	Chicken	Environmental	0	12	9	2	0	6.73038e-05	0.000915843	THI4, THI1; cysteine-dependent adenosine diphosphate thiazole synthase [EC:2.4.2.60]
	K02051	Chicken	Environmental	0	12	9	2	0	6.73038e-05	0.000915843	ABC.SN.S; NitT/TauT family transport system substrate-binding protein
	K07473	Chicken	Environmental	10	2	0	11	inf	6.73038e-05	0.000915843	dinJ; DNA-damage-inducible protein J
	K09011	Chicken	Environmental	0	12	9	2	0	6.73038e-05	0.000915843	cimA; (R)-citramalate synthase [EC:2.3.1.182]
	K01584	Chicken	Environmental	10	2	0	11	inf	6.73038e-05	0.000915843	adiA; arginine decarboxylase [EC:4.1.1.19]
	K01537	Chicken	Environmental	0	12	9	2	0	6.73038e-05	0.000915843	E3.6.3.8; Ca2+-transporting ATPase [EC:3.6.3.8]
	K07315	Chicken	Environmental	0	12	9	2	0	6.73038e-05	0.000915843	rsbU_P; phosphoserine phosphatase RsbU/P [EC:3.1.3.3]
	K01784	Chicken	Environmental	2	10	11	0	0	6.73038e-05	0.000915843	galE, GALE; UDP-glucose 4-epimerase [EC:5.1.3.2]
	K01999	Chicken	Environmental	0	12	9	2	0	6.73038e-05	0.000915843	livK; branched-chain amino acid transport system substrate-binding protein
	K03315	Chicken	Environmental	12	0	2	9	inf	6.73038e-05	0.000915843	nhaC; Na+:H+ antiporter, NhaC family
	K02034	Chicken	Environmental	0	12	9	2	0	6.73038e-05	0.000915843	ABC.PE.P1; peptide/nickel transport system permease protein
	K01754	Chicken	Environmental	10	2	0	11	inf	6.73038e-05	0.000915843	E4.3.1.19, ilvA, tdcB; threonine dehydratase [EC:4.3.1.19]
	K00046	Chicken	Environmental	0	12	9	2	0	6.73038e-05	0.000915843	idnO; gluconate 5-dehydrogenase [EC:1.1.1.69]
	K07725	Chicken	Environmental	10	2	0	11	inf	6.73038e-05	0.000915843	csa3; CRISPR-associated protein Csa3
	K02002	Chicken	Environmental	0	12	9	2	0	6.73038e-05	0.000915843	proX; glycine betaine/proline transport system substrate-binding protein
	K10947	Chicken	Environmental	10	2	0	11	inf	6.73038e-05	0.000915843	padR; PadR family transcriptional regulator, regulatory protein PadR
	K03325	Chicken	Environmental	0	12	9	2	0	6.73038e-05	0.000915843	ACR3, arsB; arsenite transporter
	K01892	Chicken	Environmental	2	10	11	0	0	6.73038e-05	0.000915843	HARS, hisS; histidyl-tRNA synthetase [EC:6.1.1.21]
	K00772	Chicken	Environmental	1	11	10	1	0.00909091	0.000107242	0.0013563	mtaP, MTAP; 5'-methylthioadenosine phosphorylase [EC:2.4.2.28]
	K06218	Chicken	Environmental	11	1	1	10	110	0.000107242	0.0013563	relE, stbE; mRNA interferase RelE/StbE
	K07112	Chicken	Environmental	11	1	1	10	110	0.000107242	0.0013563	K07112; uncharacterized protein
	K00582	Chicken	Environmental	1	11	10	1	0.00909091	0.000107242	0.0013563	mtrF; tetrahydromethanopterin S-methyltransferase subunit F [EC:2.1.1.86]
	K03547	Chicken	Environmental	11	1	1	10	110	0.000107242	0.0013563	sbcD, mre11; DNA repair protein SbcD/Mre11
	K08168	Chicken	Environmental	11	1	1	10	110	0.000107242	0.0013563	tetB; MFS transporter, DHA2 family, metal-tetracycline-proton antiporter
	K07727	Chicken	Environmental	12	0	3	8	inf	0.000336519	0.00338092	K07727; putative transcriptional regulator
	K00973	Chicken	Environmental	3	9	11	0	0	0.000336519	0.00338092	E2.7.7.24, rfbA, rffH; glucose-1-phosphate thymidylyltransferase [EC:2.7.7.24]
	K11725	Chicken	Environmental	9	3	0	11	inf	0.000336519	0.00338092	LHPP; phospholysine phosphohistidine inorganic pyrophosphate phosphatase [EC:3.6.1.1 3.1.3.-]
	K14096	Chicken	Environmental	3	9	11	0	0	0.000336519	0.00338092	ehaE; energy-converting hydrogenase A subunit E
	K14093	Chicken	Environmental	3	9	11	0	0	0.000336519	0.00338092	ehaB; energy-converting hydrogenase A subunit B
	K01740	Chicken	Environmental	0	12	8	3	0	0.000336519	0.00338092	metY; O-acetylhomoserine (thiol)-lyase [EC:2.5.1.49]
	K05565	Chicken	Environmental	9	3	0	11	inf	0.000336519	0.00338092	mnhA, mrpA; multicomponent Na+:H+ antiporter subunit A
	K19817	Chicken	Environmental	12	0	3	8	inf	0.000336519	0.00338092	fprA; coenzyme F420H2 oxidase [EC:1.5.3.22]
	K02232	Chicken	Environmental	9	3	0	11	inf	0.000336519	0.00338092	cobQ, cbiP; adenosylcobyric acid synthase [EC:6.3.5.10]
	K14097	Chicken	Environmental	3	9	11	0	0	0.000336519	0.00338092	ehaF; energy-converting hydrogenase A subunit F
	K14098	Chicken	Environmental	3	9	11	0	0	0.000336519	0.00338092	ehaG; energy-converting hydrogenase A subunit G
	K14095	Chicken	Environmental	3	9	11	0	0	0.000336519	0.00338092	ehaD; energy-converting hydrogenase A subunit D
	K02035	Chicken	Environmental	0	12	8	3	0	0.000336519	0.00338092	ABC.PE.S; peptide/nickel transport system substrate-binding protein
	K14094	Chicken	Environmental	3	9	11	0	0	0.000336519	0.00338092	ehaC; energy-converting hydrogenase A subunit C
	K00641	Chicken	Environmental	0	12	8	3	0	0.000336519	0.00338092	metX; homoserine O-acetyltransferase/O-succinyltransferase [EC:2.3.1.31 2.3.1.46]
	K04517	Chicken	Environmental	0	12	8	3	0	0.000336519	0.00338092	tyrA2; prephenate dehydrogenase [EC:1.3.1.12]
	K00197	Chicken	Environmental	0	12	8	3	0	0.000336519	0.00338092	cdhE, acsC; acetyl-CoA decarbonylase/synthase complex subunit gamma [EC:2.1.1.245]
	K04749	Chicken	Environmental	0	12	8	3	0	0.000336519	0.00338092	rsbV; anti-sigma B factor antagonist
	K08482	Chicken	Environmental	0	12	8	3	0	0.000336519	0.00338092	kaiC; circadian clock protein KaiC
	K03718	Chicken	Environmental	0	12	8	3	0	0.000336519	0.00338092	asnC; Lrp/AsnC family transcriptional regulator, regulator for asnA, asnC and gidA
	K02033	Chicken	Environmental	0	12	8	3	0	0.000336519	0.00338092	ABC.PE.P; peptide/nickel transport system permease protein
	K07055	Chicken	Environmental	3	9	11	0	0	0.000336519	0.00338092	TRM12, TYW2; tRNA wybutosine-synthesizing protein 2 [EC:2.5.1.114]
	K20265	Chicken	Environmental	10	2	1	10	50	0.000644194	0.00618311	gadC; glutamate:GABA antiporter
	K07003	Chicken	Environmental	11	1	2	9	49.5	0.000644194	0.00618311	K07003; uncharacterized protein
	K01749	Chicken	Environmental	10	2	1	10	50	0.000644194	0.00618311	hemC, HMBS; hydroxymethylbilane synthase [EC:2.5.1.61]
	K12960	Chicken	Environmental	2	10	10	1	0.02	0.000644194	0.00618311	mtaD; 5-methylthioadenosine/S-adenosylhomocysteine deaminase [EC:3.5.4.31 3.5.4.28]
	K06223	Chicken	Environmental	10	2	1	10	50	0.000644194	0.00618311	dam; DNA adenine methylase [EC:2.1.1.72]
	K00203	Chicken	Environmental	4	8	11	0	0	0.00134608	0.0109624	fwdD, fmdD; formylmethanofuran dehydrogenase subunit D [EC:1.2.7.12]
	K14099	Chicken	Environmental	4	8	11	0	0	0.00134608	0.0109624	ehaH; energy-converting hydrogenase A subunit H
	K09125	Chicken	Environmental	8	4	0	11	inf	0.00134608	0.0109624	K09125; uncharacterized protein
	K00002	Chicken	Environmental	0	12	7	4	0	0.00134608	0.0109624	AKR1A1, adh; alcohol dehydrogenase (NADP+) [EC:1.1.1.2]
	K14105	Chicken	Environmental	4	8	11	0	0	0.00134608	0.0109624	ehaN; energy-converting hydrogenase A subunit N
	K13677	Chicken	Environmental	0	12	7	4	0	0.00134608	0.0109624	dgs, bgsA; 1,2-diacylglycerol-3-alpha-glucose alpha-1,2-glucosyltransferase [EC:2.4.1.208]
	K16305	Chicken	Environmental	4	8	11	0	0	0.00134608	0.0109624	K16305; fructose-bisphosphate aldolase / 6-deoxy-5-ketofructose 1-phosphate synthase [EC:4.1.2.13 2.2.1.11]
	K07149	Chicken	Environmental	12	0	4	7	inf	0.00134608	0.0109624	K07149; uncharacterized protein
	K06901	Chicken	Environmental	8	4	0	11	inf	0.00134608	0.0109624	pbuG; putative MFS transporter, AGZA family, xanthine/uracil permease
	K15495	Chicken	Environmental	0	12	7	4	0	0.00134608	0.0109624	wtpA; molybdate/tungstate transport system substrate-binding protein
	K16898	Chicken	Environmental	0	12	7	4	0	0.00134608	0.0109624	addA; ATP-dependent helicase/nuclease subunit A [EC:3.1.-.- 3.6.4.12]
	K10713	Chicken	Environmental	8	4	0	11	inf	0.00134608	0.0109624	fae; 5,6,7,8-tetrahydromethanopterin hydro-lyase [EC:4.2.1.147]
	K00385	Chicken	Environmental	0	12	7	4	0	0.00134608	0.0109624	asrC; anaerobic sulfite reductase subunit C
	K19157	Chicken	Environmental	8	4	0	11	inf	0.00134608	0.0109624	yafQ; mRNA interferase YafQ [EC:3.1.-.-]
	K14106	Chicken	Environmental	4	8	11	0	0	0.00134608	0.0109624	ehaO; energy-converting hydrogenase A subunit O
	K02962	Chicken	Environmental	4	8	11	0	0	0.00134608	0.0109624	RP-S17e, RPS17; small subunit ribosomal protein S17e
	K14101	Chicken	Environmental	4	8	11	0	0	0.00134608	0.0109624	ehaJ; energy-converting hydrogenase A subunit J
	K15496	Chicken	Environmental	0	12	7	4	0	0.00134608	0.0109624	wtpB; molybdate/tungstate transport system permease protein
	K14104	Chicken	Environmental	4	8	11	0	0	0.00134608	0.0109624	ehaM; energy-converting hydrogenase A subunit M
	K15497	Chicken	Environmental	0	12	7	4	0	0.00134608	0.0109624	wtpC; molybdate/tungstate transport system ATP-binding protein [EC:3.6.3.- 3.6.3.55]
	K02503	Chicken	Environmental	11	1	3	8	29.3333	0.00275946	0.0219734	HINT1, hinT, hit; histidine triad (HIT) family protein
	K07244	Chicken	Environmental	3	9	10	1	0.0333333	0.00275946	0.0219734	K07244; mgtE-like transporter
	K09141	Chicken	Environmental	1	11	8	3	0.0340909	0.00275946	0.0219734	K09141; uncharacterized protein
	K00661	Chicken	Environmental	10	2	2	9	22.5	0.00332895	0.0257455	maa; maltose O-acetyltransferase [EC:2.3.1.79]
	K14168	Chicken	Environmental	2	10	9	2	0.0444444	0.00332895	0.0257455	CTU1, NCS6; cytoplasmic tRNA 2-thiolation protein 1 [EC:2.7.7.-]
	K03753	Chicken	Environmental	2	10	9	2	0.0444444	0.00332895	0.0257455	mobB; molybdopterin-guanine dinucleotide biosynthesis adapter protein
	K03655	Chicken	Environmental	2	10	9	2	0.0444444	0.00332895	0.0257455	recG; ATP-dependent DNA helicase RecG [EC:3.6.4.12]
	K03738	Chicken	Environmental	0	12	6	5	0	0.00457666	0.0332426	aor; aldehyde:ferredoxin oxidoreductase [EC:1.2.7.5]
	K08974	Chicken	Environmental	5	7	11	0	0	0.00457666	0.0332426	K08974; putative membrane protein
	K01126	Chicken	Environmental	0	12	6	5	0	0.00457666	0.0332426	E3.1.4.46, glpQ, ugpQ; glycerophosphoryl diester phosphodiesterase [EC:3.1.4.46]
	K00947	Chicken	Environmental	0	12	6	5	0	0.00457666	0.0332426	mosAB; molybdenum storage protein
	K06200	Chicken	Environmental	12	0	5	6	inf	0.00457666	0.0332426	cstA; carbon starvation protein
	K00052	Chicken	Environmental	5	7	11	0	0	0.00457666	0.0332426	leuB, IMDH; 3-isopropylmalate dehydrogenase [EC:1.1.1.85]
	K06939	Chicken	Environmental	12	0	5	6	inf	0.00457666	0.0332426	K06939; uncharacterized protein
	K06989	Chicken	Environmental	0	12	6	5	0	0.00457666	0.0332426	nadX, ASPDH; aspartate dehydrogenase [EC:1.4.1.21]
	K07114	Chicken	Environmental	0	12	6	5	0	0.00457666	0.0332426	yfbK; Ca-activated chloride channel homolog
	K03538	Chicken	Goat	0	12	4	0	0	0.000549451	0.00892632	POP4, RPP29; ribonuclease P protein subunit POP4 [EC:3.1.26.5]
	K11041	Chicken	Goat	0	12	4	0	0	0.000549451	0.00892632	eta; exfoliative toxin A/B
	K06933	Chicken	Goat	12	0	0	4	inf	0.000549451	0.00892632	K06933; uncharacterized protein
	K01821	Chicken	Goat	0	12	4	0	0	0.000549451	0.00892632	praC, xylH; 4-oxalocrotonate tautomerase [EC:5.3.2.6]
	K01442	Chicken	Goat	0	12	4	0	0	0.000549451	0.00892632	E3.5.1.24; choloylglycine hydrolase [EC:3.5.1.24]
	K02124	Chicken	Goat	12	0	0	4	inf	0.000549451	0.00892632	ATPVK, ntpK, atpK; V/A-type H+/Na+-transporting ATPase subunit K
	K18023	Chicken	Goat	12	0	0	4	inf	0.000549451	0.00892632	mbhJ; membrane-bound hydrogenase subunit mbhJ [EC:1.12.7.2]
	K18017	Chicken	Goat	12	0	0	4	inf	0.000549451	0.00892632	mbhK; membrane-bound hydrogenase subunit beta [EC:1.12.7.2]
	K00868	Chicken	Goat	0	12	4	0	0	0.000549451	0.00892632	pdxK, pdxY; pyridoxine kinase [EC:2.7.1.35]
	K09817	Chicken	Goat	12	0	0	4	inf	0.000549451	0.00892632	znuC; zinc transport system ATP-binding protein [EC:3.6.3.-]
	K09816	Chicken	Goat	12	0	0	4	inf	0.000549451	0.00892632	znuB; zinc transport system permease protein
	K04042	Chicken	Goat	0	12	4	0	0	0.000549451	0.00892632	glmU; bifunctional UDP-N-acetylglucosamine pyrophosphorylase / Glucosamine-1-phosphate N-acetyltransferase [EC:2.7.7.23 2.3.1.157]
	K03826	Chicken	Goat	0	12	4	0	0	0.000549451	0.00892632	yiaC; putative acetyltransferase [EC:2.3.1.-]
	K17104	Chicken	Goat	12	0	0	4	inf	0.000549451	0.00892632	E2.5.1.41; phosphoglycerol geranylgeranyltransferase [EC:2.5.1.41]
	K07045	Chicken	Goat	0	12	4	0	0	0.000549451	0.00892632	K07045; uncharacterized protein
	K07862	Chicken	Goat	0	12	4	0	0	0.000549451	0.00892632	sstT; serine/threonine transporter
	K09815	Chicken	Goat	12	0	0	4	inf	0.000549451	0.00892632	znuA; zinc transport system substrate-binding protein
	K18369	Chicken	Goat	0	12	4	0	0	0.000549451	0.00892632	adh2; alcohol dehydrogenase [EC:1.1.1.-]
	K02617	Chicken	Goat	0	12	4	0	0	0.000549451	0.00892632	paaY; phenylacetic acid degradation protein
	K02858	Chicken	Goat	12	0	0	4	inf	0.000549451	0.00892632	ribB, RIB3; 3,4-dihydroxy 2-butanone 4-phosphate synthase [EC:4.1.99.12]
	K04488	Chicken	Goat	12	0	0	4	inf	0.000549451	0.00892632	iscU, nifU; nitrogen fixation protein NifU and related proteins
	K01247	Chicken	Goat	12	0	0	4	inf	0.000549451	0.00892632	alkA; DNA-3-methyladenine glycosylase II [EC:3.2.2.21]
	K01620	Chicken	Goat	0	12	4	0	0	0.000549451	0.00892632	ltaE; threonine aldolase [EC:4.1.2.48]
	K11626	Chicken	Goat	0	12	4	0	0	0.000549451	0.00892632	glnT; putative sodium/glutamine symporter
	K06384	Chicken	Goat	12	0	0	4	inf	0.000549451	0.00892632	spoIIM; stage II sporulation protein M
	K03719	Chicken	Goat	12	0	0	4	inf	0.000549451	0.00892632	lrp; Lrp/AsnC family transcriptional regulator, leucine-responsive regulatory protein
	K00820	Chicken	Goat	0	12	4	0	0	0.000549451	0.00892632	glmS, GFPT; glucosamine---fructose-6-phosphate aminotransferase (isomerizing) [EC:2.6.1.16]
	K11068	Chicken	Goat	0	12	4	0	0	0.000549451	0.00892632	hlyIII; hemolysin III
	K00761	Chicken	Goat	0	12	4	0	0	0.000549451	0.00892632	upp, UPRT; uracil phosphoribosyltransferase [EC:2.4.2.9]
	K04487	Chicken	Goat	12	0	0	4	inf	0.000549451	0.00892632	iscS, NFS1; cysteine desulfurase [EC:2.8.1.7]
	K01999	Chicken	Goat	0	12	4	0	0	0.000549451	0.00892632	livK; branched-chain amino acid transport system substrate-binding protein
	K01271	Chicken	Goat	12	0	0	4	inf	0.000549451	0.00892632	pepQ; Xaa-Pro dipeptidase [EC:3.4.13.9]
	K18218	Chicken	Goat	0	12	4	0	0	0.000549451	0.00892632	tet35; tetracycline resistance efflux pump
	K04719	Chicken	Goat	0	12	4	0	0	0.000549451	0.00892632	bluB; 5,6-dimethylbenzimidazole synthase [EC:1.13.11.79]
	K07552	Chicken	Goat	0	12	4	0	0	0.000549451	0.00892632	bcr, tcaB; MFS transporter, DHA1 family, multidrug resistance protein
	K09135	Chicken	Goat	12	0	0	4	inf	0.000549451	0.00892632	K09135; uncharacterized protein
	K07107	Chicken	Goat	12	0	0	4	inf	0.000549451	0.00892632	ybgC; acyl-CoA thioester hydrolase [EC:3.1.2.-]
	K09707	Chicken	Goat	0	12	4	0	0	0.000549451	0.00892632	K09707; uncharacterized protein
	K14652	Chicken	Goat	0	12	4	0	0	0.000549451	0.00892632	ribBA; 3,4-dihydroxy 2-butanone 4-phosphate synthase / GTP cyclohydrolase II [EC:4.1.99.12 3.5.4.25]
	K03386	Chicken	Goat	12	0	0	4	inf	0.000549451	0.00892632	PRDX2_4, ahpC; peroxiredoxin (alkyl hydroperoxide reductase subunit C) [EC:1.11.1.15]
	K09022	Chicken	Goat	0	12	4	0	0	0.000549451	0.00892632	ridA, tdcF, RIDA; 2-iminobutanoate/2-iminopropanoate deaminase [EC:3.5.99.10]
	K16898	Chicken	Goat	0	12	4	0	0	0.000549451	0.00892632	addA; ATP-dependent helicase/nuclease subunit A [EC:3.1.-.- 3.6.4.12]
	K06959	Chicken	Goat	12	0	0	4	inf	0.000549451	0.00892632	tex; protein Tex
	K00995	Chicken	Goat	0	12	4	0	0	0.000549451	0.00892632	pgsA, PGS1; CDP-diacylglycerol---glycerol-3-phosphate 3-phosphatidyltransferase [EC:2.7.8.5]
	K06939	Chicken	Goat	12	0	0	4	inf	0.000549451	0.00892632	K06939; uncharacterized protein
	K03431	Chicken	Goat	0	12	4	0	0	0.000549451	0.00892632	glmM; phosphoglucosamine mutase [EC:5.4.2.10]
	K18016	Chicken	Goat	12	0	0	4	inf	0.000549451	0.00892632	mbhL; membrane-bound hydrogenase subunit alpha [EC:1.12.7.2]
	K00433	Chicken	Goat	0	12	4	0	0	0.000549451	0.00892632	cpo; non-heme chloroperoxidase [EC:1.11.1.10]
	K07335	Chicken	Goat	0	12	4	0	0	0.000549451	0.00892632	bmpA, bmpB, tmpC; basic membrane protein A and related proteins
	K03424	Chicken	Goat	0	12	4	0	0	0.000549451	0.00892632	tatD; TatD DNase family protein [EC:3.1.21.-]
	K01759	Chicken	Goat	12	0	0	4	inf	0.000549451	0.00892632	GLO1, gloA; lactoylglutathione lyase [EC:4.4.1.5]
	K01607	Chicken	Goat	12	0	0	4	inf	0.000549451	0.00892632	pcaC; 4-carboxymuconolactone decarboxylase [EC:4.1.1.44]
	K08169	Chicken	Goat	12	0	0	4	inf	0.000549451	0.00892632	yebQ; MFS transporter, DHA2 family, multidrug resistance protein
	K01066	Chicken	Goat	12	0	0	4	inf	0.000549451	0.00892632	aes; acetyl esterase [EC:3.1.1.-]
	K08255	Chicken	Goat	0	12	4	0	0	0.000549451	0.00892632	cdr; CoA-disulfide reductase [EC:1.8.1.14]
	K09497	Chicken	Goat	12	0	0	4	inf	0.000549451	0.00892632	CCT5; T-complex protein 1 subunit epsilon
	K01533	Chicken	Goat	12	0	0	4	inf	0.000549451	0.00892632	copB; Cu2+-exporting ATPase [EC:3.6.3.4]
	K01939	Chicken	Goat	12	0	0	4	inf	0.000549451	0.00892632	purA, ADSS; adenylosuccinate synthase [EC:6.3.4.4]
	K08166	Chicken	Goat	12	0	0	4	inf	0.000549451	0.00892632	mmr; MFS transporter, DHA2 family, methylenomycin A resistance protein
	K03750	Chicken	Goat	12	0	0	4	inf	0.000549451	0.00892632	moeA; molybdopterin molybdotransferase [EC:2.10.1.1]
	K00128	Chicken	Goat	12	0	0	4	inf	0.000549451	0.00892632	ALDH; aldehyde dehydrogenase (NAD+) [EC:1.2.1.3]
	K06937	Chicken	Goat	11	1	0	4	inf	0.00274725	0.0336115	K06937; 7,8-dihydro-6-hydroxymethylpterin dimethyltransferase [EC:2.1.1.-]
	K06923	Chicken	Goat	11	1	0	4	inf	0.00274725	0.0336115	K06923; uncharacterized protein
	K00772	Chicken	Goat	1	11	4	0	0	0.00274725	0.0336115	mtaP, MTAP; 5'-methylthioadenosine phosphorylase [EC:2.4.2.28]
	K06218	Chicken	Goat	11	1	0	4	inf	0.00274725	0.0336115	relE, stbE; mRNA interferase RelE/StbE
	K05568	Chicken	Goat	11	1	0	4	inf	0.00274725	0.0336115	mnhD, mrpD; multicomponent Na+:H+ antiporter subunit D
	K07003	Chicken	Goat	11	1	0	4	inf	0.00274725	0.0336115	K07003; uncharacterized protein
	K05566	Chicken	Goat	11	1	0	4	inf	0.00274725	0.0336115	mnhB, mrpB; multicomponent Na+:H+ antiporter subunit B
	K13280	Chicken	Goat	1	11	4	0	0	0.00274725	0.0336115	SEC11, sipW; signal peptidase I [EC:3.4.21.89]
	K05569	Chicken	Goat	11	1	0	4	inf	0.00274725	0.0336115	mnhE, mrpE; multicomponent Na+:H+ antiporter subunit E
	K05571	Chicken	Goat	11	1	0	4	inf	0.00274725	0.0336115	mnhG, mrpG; multicomponent Na+:H+ antiporter subunit G
	K07075	Chicken	Goat	1	11	4	0	0	0.00274725	0.0336115	K07075; uncharacterized protein
	K06928	Chicken	Goat	1	11	4	0	0	0.00274725	0.0336115	NTPCR; nucleoside-triphosphatase [EC:3.6.1.15]
	K05567	Chicken	Goat	11	1	0	4	inf	0.00274725	0.0336115	mnhC, mrpC; multicomponent Na+:H+ antiporter subunit C
	K01953	Chicken	Goat	1	11	4	0	0	0.00274725	0.0336115	asnB, ASNS; asparagine synthase (glutamine-hydrolysing) [EC:6.3.5.4]
	K05570	Chicken	Goat	11	1	0	4	inf	0.00274725	0.0336115	mnhF, mrpF; multicomponent Na+:H+ antiporter subunit F
	K00337	Chicken	Goat	11	1	0	4	inf	0.00274725	0.0336115	nuoH; NADH-quinone oxidoreductase subunit H [EC:7.1.1.2]
	K03547	Chicken	Goat	11	1	0	4	inf	0.00274725	0.0336115	sbcD, mre11; DNA repair protein SbcD/Mre11
	K00571	Chicken	Goat	11	1	0	4	inf	0.00274725	0.0336115	E2.1.1.72; site-specific DNA-methyltransferase (adenine-specific) [EC:2.1.1.72]
	K02869	Chicken	Goat	11	1	0	4	inf	0.00274725	0.0336115	RP-L12, rpl12; large subunit ribosomal protein L12
	K09807	Chicken	Goat	11	1	0	4	inf	0.00274725	0.0336115	K09807; uncharacterized protein
	K07343	Chicken	Mahogany_Glider	0	12	5	0	0	0.000161603	0.00368609	tfoX; DNA transformation protein and related proteins
	K11041	Chicken	Mahogany_Glider	0	12	5	0	0	0.000161603	0.00368609	eta; exfoliative toxin A/B
	K02586	Chicken	Mahogany_Glider	0	12	5	0	0	0.000161603	0.00368609	nifD; nitrogenase molybdenum-iron protein alpha chain [EC:1.18.6.1]
	K04114	Chicken	Mahogany_Glider	0	12	5	0	0	0.000161603	0.00368609	bcrA, badF; benzoyl-CoA reductase subunit A [EC:1.3.7.8]
	K19055	Chicken	Mahogany_Glider	0	12	5	0	0	0.000161603	0.00368609	prdX, proX; Ala-tRNA(Pro) deacylase [EC:3.1.1.-]
	K11130	Chicken	Mahogany_Glider	0	12	5	0	0	0.000161603	0.00368609	NOP10, NOLA3; H/ACA ribonucleoprotein complex subunit 3
	K00131	Chicken	Mahogany_Glider	0	12	5	0	0	0.000161603	0.00368609	gapN; glyceraldehyde-3-phosphate dehydrogenase (NADP+) [EC:1.2.1.9]
	K07574	Chicken	Mahogany_Glider	0	12	5	0	0	0.000161603	0.00368609	yhbY; RNA-binding protein
	K03826	Chicken	Mahogany_Glider	0	12	5	0	0	0.000161603	0.00368609	yiaC; putative acetyltransferase [EC:2.3.1.-]
	K13010	Chicken	Mahogany_Glider	0	12	5	0	0	0.000161603	0.00368609	per, rfbE; perosamine synthetase [EC:2.6.1.102]
	K07271	Chicken	Mahogany_Glider	0	12	5	0	0	0.000161603	0.00368609	licD; lipopolysaccharide cholinephosphotransferase [EC:2.7.8.-]
	K01740	Chicken	Mahogany_Glider	0	12	5	0	0	0.000161603	0.00368609	metY; O-acetylhomoserine (thiol)-lyase [EC:2.5.1.49]
	K10977	Chicken	Mahogany_Glider	0	12	5	0	0	0.000161603	0.00368609	aksA; methanogen homocitrate synthase [EC:2.3.3.14 2.3.3.-]
	K02031	Chicken	Mahogany_Glider	0	12	5	0	0	0.000161603	0.00368609	ABC.PE.A; peptide/nickel transport system ATP-binding protein
	K02591	Chicken	Mahogany_Glider	0	12	5	0	0	0.000161603	0.00368609	nifK; nitrogenase molybdenum-iron protein beta chain [EC:1.18.6.1]
	K01012	Chicken	Mahogany_Glider	0	12	5	0	0	0.000161603	0.00368609	bioB; biotin synthase [EC:2.8.1.6]
	K15770	Chicken	Mahogany_Glider	0	12	5	0	0	0.000161603	0.00368609	cycB, ganO; arabinogalactan oligomer / maltooligosaccharide transport system substrate-binding protein
	K02348	Chicken	Mahogany_Glider	12	0	0	5	inf	0.000161603	0.00368609	elaA; ElaA protein
	K03719	Chicken	Mahogany_Glider	12	0	0	5	inf	0.000161603	0.00368609	lrp; Lrp/AsnC family transcriptional regulator, leucine-responsive regulatory protein
	K14475	Chicken	Mahogany_Glider	0	12	5	0	0	0.000161603	0.00368609	ICP; inhibitor of cysteine peptidase
	K07386	Chicken	Mahogany_Glider	0	12	5	0	0	0.000161603	0.00368609	pepO; putative endopeptidase [EC:3.4.24.-]
	K01999	Chicken	Mahogany_Glider	0	12	5	0	0	0.000161603	0.00368609	livK; branched-chain amino acid transport system substrate-binding protein
	K04719	Chicken	Mahogany_Glider	0	12	5	0	0	0.000161603	0.00368609	bluB; 5,6-dimethylbenzimidazole synthase [EC:1.13.11.79]
	K02590	Chicken	Mahogany_Glider	0	12	5	0	0	0.000161603	0.00368609	nifHD2, nifI2; nitrogen regulatory protein PII 2
	K09790	Chicken	Mahogany_Glider	0	12	5	0	0	0.000161603	0.00368609	K09790; uncharacterized protein
	K03672	Chicken	Mahogany_Glider	12	0	0	5	inf	0.000161603	0.00368609	trxC; thioredoxin 2 [EC:1.8.1.8]
	K02589	Chicken	Mahogany_Glider	0	12	5	0	0	0.000161603	0.00368609	nifHD1, nifI1; nitrogen regulatory protein PII 1
	K02035	Chicken	Mahogany_Glider	0	12	5	0	0	0.000161603	0.00368609	ABC.PE.S; peptide/nickel transport system substrate-binding protein
	K16898	Chicken	Mahogany_Glider	0	12	5	0	0	0.000161603	0.00368609	addA; ATP-dependent helicase/nuclease subunit A [EC:3.1.-.- 3.6.4.12]
	K06921	Chicken	Mahogany_Glider	0	12	5	0	0	0.000161603	0.00368609	K06921; uncharacterized protein
	K02032	Chicken	Mahogany_Glider	0	12	5	0	0	0.000161603	0.00368609	ABC.PE.A1; peptide/nickel transport system ATP-binding protein
	K04758	Chicken	Mahogany_Glider	12	0	0	5	inf	0.000161603	0.00368609	feoA; ferrous iron transport protein A
	K07078	Chicken	Mahogany_Glider	0	12	5	0	0	0.000161603	0.00368609	K07078; uncharacterized protein
	K00641	Chicken	Mahogany_Glider	0	12	5	0	0	0.000161603	0.00368609	metX; homoserine O-acetyltransferase/O-succinyltransferase [EC:2.3.1.31 2.3.1.46]
	K02034	Chicken	Mahogany_Glider	0	12	5	0	0	0.000161603	0.00368609	ABC.PE.P1; peptide/nickel transport system permease protein
	K09138	Chicken	Mahogany_Glider	0	12	5	0	0	0.000161603	0.00368609	K09138; uncharacterized protein
	K02033	Chicken	Mahogany_Glider	0	12	5	0	0	0.000161603	0.00368609	ABC.PE.P; peptide/nickel transport system permease protein
	K02592	Chicken	Mahogany_Glider	0	12	5	0	0	0.000161603	0.00368609	nifN; nitrogenase molybdenum-iron protein NifN
	K19710	Chicken	Mahogany_Glider	0	12	5	0	0	0.000161603	0.00368609	E2.7.7.53; ATP adenylyltransferase [EC:2.7.7.53]
	K02587	Chicken	Mahogany_Glider	0	12	5	0	0	0.000161603	0.00368609	nifE; nitrogenase molybdenum-cofactor synthesis protein NifE
	K06897	Chicken	Mahogany_Glider	12	0	0	5	inf	0.000161603	0.00368609	K06897; 7,8-dihydropterin-6-yl-methyl-4-(beta-D-ribofuranosyl)aminobenzene 5'-phosphate synthase [EC:2.5.1.105]
	K03781	Chicken	Mahogany_Glider	0	12	5	0	0	0.000161603	0.00368609	katE, CAT, catB, srpA; catalase [EC:1.11.1.6]
	K06218	Chicken	Mahogany_Glider	11	1	0	5	inf	0.000969619	0.019352	relE, stbE; mRNA interferase RelE/StbE
	K13280	Chicken	Mahogany_Glider	1	11	5	0	0	0.000969619	0.019352	SEC11, sipW; signal peptidase I [EC:3.4.21.89]
	K07075	Chicken	Mahogany_Glider	1	11	5	0	0	0.000969619	0.019352	K07075; uncharacterized protein
	K00582	Chicken	Mahogany_Glider	1	11	5	0	0	0.000969619	0.019352	mtrF; tetrahydromethanopterin S-methyltransferase subunit F [EC:2.1.1.86]
	K02503	Chicken	Mahogany_Glider	11	1	0	5	inf	0.000969619	0.019352	HINT1, hinT, hit; histidine triad (HIT) family protein
	K09141	Chicken	Mahogany_Glider	1	11	5	0	0	0.000969619	0.019352	K09141; uncharacterized protein
	K00382	Chicken	Mahogany_Glider	12	0	1	4	inf	0.00210084	0.0359394	DLD, lpd, pdhD; dihydrolipoamide dehydrogenase [EC:1.8.1.4]
	K08971	Chicken	Mahogany_Glider	12	0	1	4	inf	0.00210084	0.0359394	K08971; putative membrane protein
	K00299	Chicken	Mahogany_Glider	0	12	4	1	0	0.00210084	0.0359394	ssuE; FMN reductase [EC:1.5.1.38]
	K19294	Chicken	Mahogany_Glider	0	12	4	1	0	0.00210084	0.0359394	algI; alginate O-acetyltransferase complex protein AlgI
	K01678	Chicken	Mahogany_Glider	12	0	1	4	inf	0.00210084	0.0359394	E4.2.1.2AB, fumB; fumarate hydratase subunit beta [EC:4.2.1.2]
	K12267	Chicken	Mahogany_Glider	0	12	4	1	0	0.00210084	0.0359394	msrAB; peptide methionine sulfoxide reductase msrA/msrB [EC:1.8.4.11 1.8.4.12]
	K07335	Chicken	Mahogany_Glider	0	12	4	1	0	0.00210084	0.0359394	bmpA, bmpB, tmpC; basic membrane protein A and related proteins
	K08678	Chicken	Mahogany_Glider	0	12	4	1	0	0.00210084	0.0359394	UXS1, uxs; UDP-glucuronate decarboxylase [EC:4.1.1.35]
	K07979	Chicken	Ptarmigan	12	0	0	3	inf	0.0021978	0.0165297	ytrA; GntR family transcriptional regulator
	K07727	Chicken	Ptarmigan	12	0	0	3	inf	0.0021978	0.0165297	K07727; putative transcriptional regulator
	K03538	Chicken	Ptarmigan	0	12	3	0	0	0.0021978	0.0165297	POP4, RPP29; ribonuclease P protein subunit POP4 [EC:3.1.26.5]
	K06147	Chicken	Ptarmigan	12	0	0	3	inf	0.0021978	0.0165297	ABCB-BAC; ATP-binding cassette, subfamily B, bacterial
	K07333	Chicken	Ptarmigan	12	0	0	3	inf	0.0021978	0.0165297	flaJ-A, flaJ; archaeal flagellar protein FlaJ
	K06933	Chicken	Ptarmigan	12	0	0	3	inf	0.0021978	0.0165297	K06933; uncharacterized protein
	K01903	Chicken	Ptarmigan	12	0	0	3	inf	0.0021978	0.0165297	sucC; succinyl-CoA synthetase beta subunit [EC:6.2.1.5]
	K01534	Chicken	Ptarmigan	12	0	0	3	inf	0.0021978	0.0165297	zntA; Cd2+/Zn2+-exporting ATPase [EC:3.6.3.3 3.6.3.5]
	K01523	Chicken	Ptarmigan	12	0	0	3	inf	0.0021978	0.0165297	hisE; phosphoribosyl-ATP pyrophosphohydrolase [EC:3.6.1.31]
	K00821	Chicken	Ptarmigan	12	0	0	3	inf	0.0021978	0.0165297	argD; acetylornithine/N-succinyldiaminopimelate aminotransferase [EC:2.6.1.11 2.6.1.17]
	K00830	Chicken	Ptarmigan	12	0	0	3	inf	0.0021978	0.0165297	AGXT; alanine-glyoxylate transaminase / serine-glyoxylate transaminase / serine-pyruvate transaminase [EC:2.6.1.44 2.6.1.45 2.6.1.51]
	K00179	Chicken	Ptarmigan	12	0	0	3	inf	0.0021978	0.0165297	iorA; indolepyruvate ferredoxin oxidoreductase, alpha subunit [EC:1.2.7.8]
	K18023	Chicken	Ptarmigan	12	0	0	3	inf	0.0021978	0.0165297	mbhJ; membrane-bound hydrogenase subunit mbhJ [EC:1.12.7.2]
	K14187	Chicken	Ptarmigan	12	0	0	3	inf	0.0021978	0.0165297	tyrA; chorismate mutase / prephenate dehydrogenase [EC:5.4.99.5 1.3.1.12]
	K18017	Chicken	Ptarmigan	12	0	0	3	inf	0.0021978	0.0165297	mbhK; membrane-bound hydrogenase subunit beta [EC:1.12.7.2]
	K01439	Chicken	Ptarmigan	12	0	0	3	inf	0.0021978	0.0165297	dapE; succinyl-diaminopimelate desuccinylase [EC:3.5.1.18]
	K03310	Chicken	Ptarmigan	12	0	0	3	inf	0.0021978	0.0165297	TC.AGCS; alanine or glycine:cation symporter, AGCS family
	K16787	Chicken	Ptarmigan	12	0	0	3	inf	0.0021978	0.0165297	ecfA2; energy-coupling factor transport system ATP-binding protein [EC:3.6.3.-]
	K02018	Chicken	Ptarmigan	12	0	0	3	inf	0.0021978	0.0165297	modB; molybdate transport system permease protein
	K04720	Chicken	Ptarmigan	12	0	0	3	inf	0.0021978	0.0165297	cobD; threonine-phosphate decarboxylase [EC:4.1.1.81]
	K01586	Chicken	Ptarmigan	12	0	0	3	inf	0.0021978	0.0165297	lysA; diaminopimelate decarboxylase [EC:4.1.1.20]
	K03387	Chicken	Ptarmigan	12	0	0	3	inf	0.0021978	0.0165297	ahpF; alkyl hydroperoxide reductase subunit F [EC:1.6.4.-]
	K05936	Chicken	Ptarmigan	12	0	0	3	inf	0.0021978	0.0165297	cobM, cbiF; precorrin-4/cobalt-precorrin-4 C11-methyltransferase [EC:2.1.1.133 2.1.1.271]
	K00937	Chicken	Ptarmigan	12	0	0	3	inf	0.0021978	0.0165297	ppk; polyphosphate kinase [EC:2.7.4.1]
	K18237	Chicken	Ptarmigan	12	0	0	3	inf	0.0021978	0.0165297	K18237; ribose 1,5-bisphosphate isomerase [EC:5.3.1.29]
	K16052	Chicken	Ptarmigan	12	0	0	3	inf	0.0021978	0.0165297	ynaI, mscMJ; MscS family membrane protein
	K00390	Chicken	Ptarmigan	12	0	0	3	inf	0.0021978	0.0165297	cysH; phosphoadenosine phosphosulfate reductase [EC:1.8.4.8 1.8.4.10]
	K03523	Chicken	Ptarmigan	12	0	0	3	inf	0.0021978	0.0165297	bioY; biotin transport system substrate-specific component
	K16786	Chicken	Ptarmigan	12	0	0	3	inf	0.0021978	0.0165297	ecfA1; energy-coupling factor transport system ATP-binding protein [EC:3.6.3.-]
	K00175	Chicken	Ptarmigan	12	0	0	3	inf	0.0021978	0.0165297	korB, oorB, oforB; 2-oxoglutarate/2-oxoacid ferredoxin oxidoreductase subunit beta [EC:1.2.7.3 1.2.7.11]
	K09815	Chicken	Ptarmigan	12	0	0	3	inf	0.0021978	0.0165297	znuA; zinc transport system substrate-binding protein
	K06951	Chicken	Ptarmigan	12	0	0	3	inf	0.0021978	0.0165297	K06951; uncharacterized protein
	K01677	Chicken	Ptarmigan	12	0	0	3	inf	0.0021978	0.0165297	E4.2.1.2AA, fumA; fumarate hydratase subunit alpha [EC:4.2.1.2]
	K00013	Chicken	Ptarmigan	12	0	0	3	inf	0.0021978	0.0165297	hisD; histidinol dehydrogenase [EC:1.1.1.23]
	K02030	Chicken	Ptarmigan	12	0	0	3	inf	0.0021978	0.0165297	ABC.PA.S; polar amino acid transport system substrate-binding protein
	K07502	Chicken	Ptarmigan	12	0	0	3	inf	0.0021978	0.0165297	yprB; uncharacterized protein
	K02051	Chicken	Ptarmigan	0	12	3	0	0	0.0021978	0.0165297	ABC.SN.S; NitT/TauT family transport system substrate-binding protein
	K08971	Chicken	Ptarmigan	12	0	0	3	inf	0.0021978	0.0165297	K08971; putative membrane protein
	K16785	Chicken	Ptarmigan	12	0	0	3	inf	0.0021978	0.0165297	ecfT; energy-coupling factor transport system permease protein
	K02858	Chicken	Ptarmigan	12	0	0	3	inf	0.0021978	0.0165297	ribB, RIB3; 3,4-dihydroxy 2-butanone 4-phosphate synthase [EC:4.1.99.12]
	K00215	Chicken	Ptarmigan	12	0	0	3	inf	0.0021978	0.0165297	dapB; 4-hydroxy-tetrahydrodipicolinate reductase [EC:1.17.1.8]
	K01687	Chicken	Ptarmigan	12	0	0	3	inf	0.0021978	0.0165297	ilvD; dihydroxy-acid dehydratase [EC:4.2.1.9]
	K04477	Chicken	Ptarmigan	12	0	0	3	inf	0.0021978	0.0165297	ycdX; putative hydrolase
	K00620	Chicken	Ptarmigan	12	0	0	3	inf	0.0021978	0.0165297	argJ; glutamate N-acetyltransferase / amino-acid N-acetyltransferase [EC:2.3.1.35 2.3.1.1]
	K02009	Chicken	Ptarmigan	12	0	0	3	inf	0.0021978	0.0165297	cbiN; cobalt/nickel transport protein
	K01653	Chicken	Ptarmigan	12	0	0	3	inf	0.0021978	0.0165297	E2.2.1.6S, ilvH, ilvN; acetolactate synthase I/III small subunit [EC:2.2.1.6]
	K02036	Chicken	Ptarmigan	12	0	0	3	inf	0.0021978	0.0165297	pstB; phosphate transport system ATP-binding protein [EC:7.3.2.1]
	K16306	Chicken	Ptarmigan	12	0	0	3	inf	0.0021978	0.0165297	K16306; fructose-bisphosphate aldolase / 2-amino-3,7-dideoxy-D-threo-hept-6-ulosonate synthase [EC:4.1.2.13 2.2.1.10]
	K14170	Chicken	Ptarmigan	12	0	0	3	inf	0.0021978	0.0165297	pheA; chorismate mutase / prephenate dehydratase [EC:5.4.99.5 4.2.1.51]
	K02348	Chicken	Ptarmigan	12	0	0	3	inf	0.0021978	0.0165297	elaA; ElaA protein
	K06384	Chicken	Ptarmigan	12	0	0	3	inf	0.0021978	0.0165297	spoIIM; stage II sporulation protein M
	K06200	Chicken	Ptarmigan	12	0	0	3	inf	0.0021978	0.0165297	cstA; carbon starvation protein
	K03719	Chicken	Ptarmigan	12	0	0	3	inf	0.0021978	0.0165297	lrp; Lrp/AsnC family transcriptional regulator, leucine-responsive regulatory protein
	K06910	Chicken	Ptarmigan	12	0	0	3	inf	0.0021978	0.0165297	K06910; uncharacterized protein
	K10761	Chicken	Ptarmigan	0	12	3	0	0	0.0021978	0.0165297	THG1; tRNA(His) guanylyltransferase [EC:2.7.7.79]
	K07005	Chicken	Ptarmigan	12	0	0	3	inf	0.0021978	0.0165297	K07005; uncharacterized protein
	K07149	Chicken	Ptarmigan	12	0	0	3	inf	0.0021978	0.0165297	K07149; uncharacterized protein
	K06042	Chicken	Ptarmigan	12	0	0	3	inf	0.0021978	0.0165297	cobH-cbiC; precorrin-8X/cobalt-precorrin-8 methylmutase [EC:5.4.99.61 5.4.99.60]
	K01271	Chicken	Ptarmigan	12	0	0	3	inf	0.0021978	0.0165297	pepQ; Xaa-Pro dipeptidase [EC:3.4.13.9]
	K18218	Chicken	Ptarmigan	0	12	3	0	0	0.0021978	0.0165297	tet35; tetracycline resistance efflux pump
	K00180	Chicken	Ptarmigan	12	0	0	3	inf	0.0021978	0.0165297	iorB; indolepyruvate ferredoxin oxidoreductase, beta subunit [EC:1.2.7.8]
	K11646	Chicken	Ptarmigan	12	0	0	3	inf	0.0021978	0.0165297	K11646; 3-dehydroquinate synthase II [EC:1.4.1.24]
	K01902	Chicken	Ptarmigan	12	0	0	3	inf	0.0021978	0.0165297	sucD; succinyl-CoA synthetase alpha subunit [EC:6.2.1.5]
	K01678	Chicken	Ptarmigan	12	0	0	3	inf	0.0021978	0.0165297	E4.2.1.2AB, fumB; fumarate hydratase subunit beta [EC:4.2.1.2]
	K07090	Chicken	Ptarmigan	12	0	0	3	inf	0.0021978	0.0165297	K07090; uncharacterized protein
	K07103	Chicken	Ptarmigan	12	0	0	3	inf	0.0021978	0.0165297	K07103; uncharacterized protein
	K09135	Chicken	Ptarmigan	12	0	0	3	inf	0.0021978	0.0165297	K09135; uncharacterized protein
	K03639	Chicken	Ptarmigan	12	0	0	3	inf	0.0021978	0.0165297	moaA, CNX2; GTP 3',8-cyclase [EC:4.1.99.22]
	K00058	Chicken	Ptarmigan	12	0	0	3	inf	0.0021978	0.0165297	serA, PHGDH; D-3-phosphoglycerate dehydrogenase / 2-oxoglutarate reductase [EC:1.1.1.95 1.1.1.399]
	K03320	Chicken	Ptarmigan	12	0	0	3	inf	0.0021978	0.0165297	amt, AMT, MEP; ammonium transporter, Amt family
	K07107	Chicken	Ptarmigan	12	0	0	3	inf	0.0021978	0.0165297	ybgC; acyl-CoA thioester hydrolase [EC:3.1.2.-]
	K03787	Chicken	Ptarmigan	12	0	0	3	inf	0.0021978	0.0165297	surE; 5'-nucleotidase [EC:3.1.3.5]
	K02029	Chicken	Ptarmigan	12	0	0	3	inf	0.0021978	0.0165297	ABC.PA.P; polar amino acid transport system permease protein
	K01270	Chicken	Ptarmigan	12	0	0	3	inf	0.0021978	0.0165297	pepD; dipeptidase D [EC:3.4.13.-]
	K02028	Chicken	Ptarmigan	12	0	0	3	inf	0.0021978	0.0165297	ABC.PA.A; polar amino acid transport system ATP-binding protein [EC:7.4.2.1]
	K02501	Chicken	Ptarmigan	12	0	0	3	inf	0.0021978	0.0165297	hisH; imidazole glycerol-phosphate synthase subunit HisH [EC:4.3.2.10]
	K03315	Chicken	Ptarmigan	12	0	0	3	inf	0.0021978	0.0165297	nhaC; Na+:H+ antiporter, NhaC family
	K03672	Chicken	Ptarmigan	12	0	0	3	inf	0.0021978	0.0165297	trxC; thioredoxin 2 [EC:1.8.1.8]
	K03386	Chicken	Ptarmigan	12	0	0	3	inf	0.0021978	0.0165297	PRDX2_4, ahpC; peroxiredoxin (alkyl hydroperoxide reductase subunit C) [EC:1.11.1.15]
	K06869	Chicken	Ptarmigan	12	0	0	3	inf	0.0021978	0.0165297	K06869; uncharacterized protein
	K03307	Chicken	Ptarmigan	12	0	0	3	inf	0.0021978	0.0165297	TC.SSS; solute:Na+ symporter, SSS family
	K10206	Chicken	Ptarmigan	12	0	0	3	inf	0.0021978	0.0165297	E2.6.1.83; LL-diaminopimelate aminotransferase [EC:2.6.1.83]
	K03630	Chicken	Ptarmigan	12	0	0	3	inf	0.0021978	0.0165297	radC; DNA repair protein RadC
	K02004	Chicken	Ptarmigan	12	0	0	3	inf	0.0021978	0.0165297	ABC.CD.P; putative ABC transport system permease protein
	K16898	Chicken	Ptarmigan	0	12	3	0	0	0.0021978	0.0165297	addA; ATP-dependent helicase/nuclease subunit A [EC:3.1.-.- 3.6.4.12]
	K06990	Chicken	Ptarmigan	12	0	0	3	inf	0.0021978	0.0165297	MEMO1; MEMO1 family protein
	K04758	Chicken	Ptarmigan	12	0	0	3	inf	0.0021978	0.0165297	feoA; ferrous iron transport protein A
	K07079	Chicken	Ptarmigan	12	0	0	3	inf	0.0021978	0.0165297	K07079; uncharacterized protein
	K06959	Chicken	Ptarmigan	12	0	0	3	inf	0.0021978	0.0165297	tex; protein Tex
	K00003	Chicken	Ptarmigan	12	0	0	3	inf	0.0021978	0.0165297	hom; homoserine dehydrogenase [EC:1.1.1.3]
	K02188	Chicken	Ptarmigan	12	0	0	3	inf	0.0021978	0.0165297	cbiD; cobalt-precorrin-5B (C1)-methyltransferase [EC:2.1.1.195]
	K07464	Chicken	Ptarmigan	12	0	0	3	inf	0.0021978	0.0165297	cas4; CRISPR-associated exonuclease Cas4 [EC:3.1.12.1]
	K09150	Chicken	Ptarmigan	12	0	0	3	inf	0.0021978	0.0165297	K09150; uncharacterized protein
	K00765	Chicken	Ptarmigan	12	0	0	3	inf	0.0021978	0.0165297	hisG; ATP phosphoribosyltransferase [EC:2.4.2.17]
	K07332	Chicken	Ptarmigan	12	0	0	3	inf	0.0021978	0.0165297	flaI-A, flaI; archaeal flagellar protein FlaI
	K01501	Chicken	Ptarmigan	12	0	0	3	inf	0.0021978	0.0165297	E3.5.5.1; nitrilase [EC:3.5.5.1]
	K18016	Chicken	Ptarmigan	12	0	0	3	inf	0.0021978	0.0165297	mbhL; membrane-bound hydrogenase subunit alpha [EC:1.12.7.2]
	K02017	Chicken	Ptarmigan	12	0	0	3	inf	0.0021978	0.0165297	modC; molybdate transport system ATP-binding protein [EC:3.6.3.29]
	K01759	Chicken	Ptarmigan	12	0	0	3	inf	0.0021978	0.0165297	GLO1, gloA; lactoylglutathione lyase [EC:4.4.1.5]
	K01607	Chicken	Ptarmigan	12	0	0	3	inf	0.0021978	0.0165297	pcaC; 4-carboxymuconolactone decarboxylase [EC:4.1.1.44]
	K07744	Chicken	Ptarmigan	12	0	0	3	inf	0.0021978	0.0165297	K07744; transcriptional regulator
	K00077	Chicken	Ptarmigan	12	0	0	3	inf	0.0021978	0.0165297	panE, apbA; 2-dehydropantoate 2-reductase [EC:1.1.1.169]
	K08169	Chicken	Ptarmigan	12	0	0	3	inf	0.0021978	0.0165297	yebQ; MFS transporter, DHA2 family, multidrug resistance protein
	K03399	Chicken	Ptarmigan	12	0	0	3	inf	0.0021978	0.0165297	cbiE; cobalt-precorrin-7 (C5)-methyltransferase [EC:2.1.1.289]
	K01066	Chicken	Ptarmigan	12	0	0	3	inf	0.0021978	0.0165297	aes; acetyl esterase [EC:3.1.1.-]
	K01895	Chicken	Ptarmigan	12	0	0	3	inf	0.0021978	0.0165297	ACSS, acs; acetyl-CoA synthetase [EC:6.2.1.1]
	K02189	Chicken	Ptarmigan	12	0	0	3	inf	0.0021978	0.0165297	cbiG; cobalt-precorrin 5A hydrolase [EC:3.7.1.12]
	K03394	Chicken	Ptarmigan	12	0	0	3	inf	0.0021978	0.0165297	cobI-cbiL; precorrin-2/cobalt-factor-2 C20-methyltransferase [EC:2.1.1.130 2.1.1.151]
	K02440	Chicken	Ptarmigan	12	0	0	3	inf	0.0021978	0.0165297	GLPF; glycerol uptake facilitator protein
	K01533	Chicken	Ptarmigan	12	0	0	3	inf	0.0021978	0.0165297	copB; Cu2+-exporting ATPase [EC:3.6.3.4]
	K00177	Chicken	Ptarmigan	12	0	0	3	inf	0.0021978	0.0165297	korC, oorC; 2-oxoglutarate ferredoxin oxidoreductase subunit gamma [EC:1.2.7.3]
	K02020	Chicken	Ptarmigan	12	0	0	3	inf	0.0021978	0.0165297	modA; molybdate transport system substrate-binding protein
	K08166	Chicken	Ptarmigan	12	0	0	3	inf	0.0021978	0.0165297	mmr; MFS transporter, DHA2 family, methylenomycin A resistance protein
	K06897	Chicken	Ptarmigan	12	0	0	3	inf	0.0021978	0.0165297	K06897; 7,8-dihydropterin-6-yl-methyl-4-(beta-D-ribofuranosyl)aminobenzene 5'-phosphate synthase [EC:2.5.1.105]
	K03537	Chicken	Ptarmigan	12	0	0	3	inf	0.0021978	0.0165297	POP5; ribonuclease P/MRP protein subunit POP5 [EC:3.1.26.5]
	K03750	Chicken	Ptarmigan	12	0	0	3	inf	0.0021978	0.0165297	moeA; molybdopterin molybdotransferase [EC:2.10.1.1]
	K03698	Chicken	Ptarmigan	12	0	0	3	inf	0.0021978	0.0165297	cbf, cbf1; 3'-5' exoribonuclease [EC:3.1.-.-]
	K05934	Chicken	Ptarmigan	12	0	0	3	inf	0.0021978	0.0165297	E2.1.1.131, cobJ, cbiH; precorrin-3B C17-methyltransferase [EC:2.1.1.131]
	K00128	Chicken	Ptarmigan	12	0	0	3	inf	0.0021978	0.0165297	ALDH; aldehyde dehydrogenase (NAD+) [EC:1.2.1.3]
	K02824	Chicken	Ptarmigan	11	1	0	3	inf	0.00879121	0.0437118	pyrP, uraA; uracil permease
	K06923	Chicken	Ptarmigan	11	1	0	3	inf	0.00879121	0.0437118	K06923; uncharacterized protein
	K07043	Chicken	Ptarmigan	11	1	0	3	inf	0.00879121	0.0437118	K07043; uncharacterized protein
	K00772	Chicken	Ptarmigan	1	11	3	0	0	0.00879121	0.0437118	mtaP, MTAP; 5'-methylthioadenosine phosphorylase [EC:2.4.2.28]
	K06218	Chicken	Ptarmigan	11	1	0	3	inf	0.00879121	0.0437118	relE, stbE; mRNA interferase RelE/StbE
	K05568	Chicken	Ptarmigan	11	1	0	3	inf	0.00879121	0.0437118	mnhD, mrpD; multicomponent Na+:H+ antiporter subunit D
	K00176	Chicken	Ptarmigan	11	1	0	3	inf	0.00879121	0.0437118	korD, oorD; 2-oxoglutarate ferredoxin oxidoreductase subunit delta [EC:1.2.7.3]
	K01912	Chicken	Ptarmigan	11	1	0	3	inf	0.00879121	0.0437118	paaK; phenylacetate-CoA ligase [EC:6.2.1.30]
	K06877	Chicken	Ptarmigan	11	1	0	3	inf	0.00879121	0.0437118	K06877; DEAD/DEAH box helicase domain-containing protein
	K05566	Chicken	Ptarmigan	11	1	0	3	inf	0.00879121	0.0437118	mnhB, mrpB; multicomponent Na+:H+ antiporter subunit B
	K07166	Chicken	Ptarmigan	11	1	0	3	inf	0.00879121	0.0437118	K07166; ACT domain-containing protein
	K01693	Chicken	Ptarmigan	11	1	0	3	inf	0.00879121	0.0437118	hisB; imidazoleglycerol-phosphate dehydratase [EC:4.2.1.19]
	K00174	Chicken	Ptarmigan	11	1	0	3	inf	0.00879121	0.0437118	korA, oorA, oforA; 2-oxoglutarate/2-oxoacid ferredoxin oxidoreductase subunit alpha [EC:1.2.7.3 1.2.7.11]
	K00657	Chicken	Ptarmigan	11	1	0	3	inf	0.00879121	0.0437118	speG, SAT; diamine N-acetyltransferase [EC:2.3.1.57]
	K00930	Chicken	Ptarmigan	11	1	0	3	inf	0.00879121	0.0437118	argB; acetylglutamate kinase [EC:2.7.2.8]
	K01673	Chicken	Ptarmigan	11	1	0	3	inf	0.00879121	0.0437118	cynT, can; carbonic anhydrase [EC:4.2.1.1]
	K13280	Chicken	Ptarmigan	1	11	3	0	0	0.00879121	0.0437118	SEC11, sipW; signal peptidase I [EC:3.4.21.89]
	K00817	Chicken	Ptarmigan	11	1	0	3	inf	0.00879121	0.0437118	hisC; histidinol-phosphate aminotransferase [EC:2.6.1.9]
	K01601	Chicken	Ptarmigan	11	1	0	3	inf	0.00879121	0.0437118	rbcL; ribulose-bisphosphate carboxylase large chain [EC:4.1.1.39]
	K05569	Chicken	Ptarmigan	11	1	0	3	inf	0.00879121	0.0437118	mnhE, mrpE; multicomponent Na+:H+ antiporter subunit E
	K00145	Chicken	Ptarmigan	11	1	0	3	inf	0.00879121	0.0437118	argC; N-acetyl-gamma-glutamyl-phosphate reductase [EC:1.2.1.38]
	K01778	Chicken	Ptarmigan	11	1	0	3	inf	0.00879121	0.0437118	dapF; diaminopimelate epimerase [EC:5.1.1.7]
	K05571	Chicken	Ptarmigan	11	1	0	3	inf	0.00879121	0.0437118	mnhG, mrpG; multicomponent Na+:H+ antiporter subunit G
	K01486	Chicken	Ptarmigan	11	1	0	3	inf	0.00879121	0.0437118	ade; adenine deaminase [EC:3.5.4.2]
	K03498	Chicken	Ptarmigan	11	1	0	3	inf	0.00879121	0.0437118	trkH, trkG, ktrB; trk system potassium uptake protein
	K06131	Chicken	Ptarmigan	11	1	0	3	inf	0.00879121	0.0437118	clsA_B; cardiolipin synthase A/B [EC:2.7.8.-]
	K06928	Chicken	Ptarmigan	1	11	3	0	0	0.00879121	0.0437118	NTPCR; nucleoside-triphosphatase [EC:3.6.1.15]
	K05521	Chicken	Ptarmigan	11	1	0	3	inf	0.00879121	0.0437118	draG; ADP-ribosyl-[dinitrogen reductase] hydrolase [EC:3.2.2.24]
	K05567	Chicken	Ptarmigan	11	1	0	3	inf	0.00879121	0.0437118	mnhC, mrpC; multicomponent Na+:H+ antiporter subunit C
	K03308	Chicken	Ptarmigan	11	1	0	3	inf	0.00879121	0.0437118	TC.NSS; neurotransmitter:Na+ symporter, NSS family
	K01953	Chicken	Ptarmigan	1	11	3	0	0	0.00879121	0.0437118	asnB, ASNS; asparagine synthase (glutamine-hydrolysing) [EC:6.3.5.4]
	K01990	Chicken	Ptarmigan	11	1	0	3	inf	0.00879121	0.0437118	ABC-2.A; ABC-2 type transport system ATP-binding protein
	K01496	Chicken	Ptarmigan	11	1	0	3	inf	0.00879121	0.0437118	hisI; phosphoribosyl-AMP cyclohydrolase [EC:3.5.4.19]
	K05770	Chicken	Ptarmigan	11	1	0	3	inf	0.00879121	0.0437118	TSPO, BZRP; translocator protein
	K03499	Chicken	Ptarmigan	11	1	0	3	inf	0.00879121	0.0437118	trkA, ktrA; trk system potassium uptake protein
	K03564	Chicken	Ptarmigan	11	1	0	3	inf	0.00879121	0.0437118	BCP, PRXQ, DOT5; peroxiredoxin Q/BCP [EC:1.11.1.15]
	K03654	Chicken	Ptarmigan	11	1	0	3	inf	0.00879121	0.0437118	recQ; ATP-dependent DNA helicase RecQ [EC:3.6.4.12]
	K01733	Chicken	Ptarmigan	11	1	0	3	inf	0.00879121	0.0437118	thrC; threonine synthase [EC:4.2.3.1]
	K05570	Chicken	Ptarmigan	11	1	0	3	inf	0.00879121	0.0437118	mnhF, mrpF; multicomponent Na+:H+ antiporter subunit F
	K06862	Chicken	Ptarmigan	11	1	0	3	inf	0.00879121	0.0437118	ehbQ; energy-converting hydrogenase B subunit Q
	K03769	Chicken	Ptarmigan	11	1	0	3	inf	0.00879121	0.0437118	ppiC; peptidyl-prolyl cis-trans isomerase C [EC:5.2.1.8]
	K13283	Chicken	Ptarmigan	11	1	0	3	inf	0.00879121	0.0437118	fieF; ferrous-iron efflux pump FieF
	K00337	Chicken	Ptarmigan	11	1	0	3	inf	0.00879121	0.0437118	nuoH; NADH-quinone oxidoreductase subunit H [EC:7.1.1.2]
	K02227	Chicken	Ptarmigan	11	1	0	3	inf	0.00879121	0.0437118	cbiB, cobD; adenosylcobinamide-phosphate synthase [EC:6.3.1.10]
	K01652	Chicken	Ptarmigan	11	1	0	3	inf	0.00879121	0.0437118	E2.2.1.6L, ilvB, ilvG, ilvI; acetolactate synthase I/II/III large subunit [EC:2.2.1.6]
	K03547	Chicken	Ptarmigan	11	1	0	3	inf	0.00879121	0.0437118	sbcD, mre11; DNA repair protein SbcD/Mre11
	K02503	Chicken	Ptarmigan	11	1	0	3	inf	0.00879121	0.0437118	HINT1, hinT, hit; histidine triad (HIT) family protein
	K01934	Chicken	Ptarmigan	11	1	0	3	inf	0.00879121	0.0437118	MTHFS; 5-formyltetrahydrofolate cyclo-ligase [EC:6.3.3.2]
	K10907	Chicken	Ptarmigan	11	1	0	3	inf	0.00879121	0.0437118	K10907; aminotransferase [EC:2.6.1.-]
	K00571	Chicken	Ptarmigan	11	1	0	3	inf	0.00879121	0.0437118	E2.1.1.72; site-specific DNA-methyltransferase (adenine-specific) [EC:2.1.1.72]
	K04751	Chicken	Ptarmigan	11	1	0	3	inf	0.00879121	0.0437118	glnB; nitrogen regulatory protein P-II 1
	K03892	Chicken	Ptarmigan	11	1	0	3	inf	0.00879121	0.0437118	arsR; ArsR family transcriptional regulator, arsenate/arsenite/antimonite-responsive transcriptional repressor
	K02500	Chicken	Ptarmigan	11	1	0	3	inf	0.00879121	0.0437118	hisF; imidazole glycerol-phosphate synthase subunit HisF [EC:4.3.2.10]
	K09807	Chicken	Ptarmigan	11	1	0	3	inf	0.00879121	0.0437118	K09807; uncharacterized protein
	K03785	Chicken	Ptarmigan	11	1	0	3	inf	0.00879121	0.0437118	aroD; 3-dehydroquinate dehydratase I [EC:4.2.1.10]
	K14445	Chicken	Ptarmigan	11	1	0	3	inf	0.00879121	0.0437118	SLC13A2_3_5; solute carrier family 13 (sodium-dependent dicarboxylate transporter), member 2/3/5
	K11261	Chicken	Ptarmigan	11	1	0	3	inf	0.00879121	0.0437118	fwdE, fmdE; formylmethanofuran dehydrogenase subunit E [EC:1.2.7.12]
	K06149	Chicken	Ptarmigan	11	1	0	3	inf	0.00879121	0.0437118	uspA; universal stress protein A
	K08168	Chicken	Ptarmigan	11	1	0	3	inf	0.00879121	0.0437118	tetB; MFS transporter, DHA2 family, metal-tetracycline-proton antiporter
	K01714	Chicken	Ptarmigan	11	1	0	3	inf	0.00879121	0.0437118	dapA; 4-hydroxy-tetrahydrodipicolinate synthase [EC:4.3.3.7]
	K02191	Chicken	Ptarmigan	11	1	0	3	inf	0.00879121	0.0437118	cbiT; cobalt-precorrin-6B (C15)-methyltransferase [EC:2.1.1.196]
	K07727	Chicken	Water_Buffalo	12	0	0	3	inf	0.0021978	0.0281198	K07727; putative transcriptional regulator
	K03538	Chicken	Water_Buffalo	0	12	3	0	0	0.0021978	0.0281198	POP4, RPP29; ribonuclease P protein subunit POP4 [EC:3.1.26.5]
	K11041	Chicken	Water_Buffalo	0	12	3	0	0	0.0021978	0.0281198	eta; exfoliative toxin A/B
	K06933	Chicken	Water_Buffalo	12	0	0	3	inf	0.0021978	0.0281198	K06933; uncharacterized protein
	K00239	Chicken	Water_Buffalo	0	12	3	0	0	0.0021978	0.0281198	sdhA, frdA; succinate dehydrogenase / fumarate reductase, flavoprotein subunit [EC:1.3.5.1 1.3.5.4]
	K01442	Chicken	Water_Buffalo	0	12	3	0	0	0.0021978	0.0281198	E3.5.1.24; choloylglycine hydrolase [EC:3.5.1.24]
	K02124	Chicken	Water_Buffalo	12	0	0	3	inf	0.0021978	0.0281198	ATPVK, ntpK, atpK; V/A-type H+/Na+-transporting ATPase subunit K
	K18023	Chicken	Water_Buffalo	12	0	0	3	inf	0.0021978	0.0281198	mbhJ; membrane-bound hydrogenase subunit mbhJ [EC:1.12.7.2]
	K18017	Chicken	Water_Buffalo	12	0	0	3	inf	0.0021978	0.0281198	mbhK; membrane-bound hydrogenase subunit beta [EC:1.12.7.2]
	K03310	Chicken	Water_Buffalo	12	0	0	3	inf	0.0021978	0.0281198	TC.AGCS; alanine or glycine:cation symporter, AGCS family
	K00868	Chicken	Water_Buffalo	0	12	3	0	0	0.0021978	0.0281198	pdxK, pdxY; pyridoxine kinase [EC:2.7.1.35]
	K09817	Chicken	Water_Buffalo	12	0	0	3	inf	0.0021978	0.0281198	znuC; zinc transport system ATP-binding protein [EC:3.6.3.-]
	K09816	Chicken	Water_Buffalo	12	0	0	3	inf	0.0021978	0.0281198	znuB; zinc transport system permease protein
	K05936	Chicken	Water_Buffalo	12	0	0	3	inf	0.0021978	0.0281198	cobM, cbiF; precorrin-4/cobalt-precorrin-4 C11-methyltransferase [EC:2.1.1.133 2.1.1.271]
	K04042	Chicken	Water_Buffalo	0	12	3	0	0	0.0021978	0.0281198	glmU; bifunctional UDP-N-acetylglucosamine pyrophosphorylase / Glucosamine-1-phosphate N-acetyltransferase [EC:2.7.7.23 2.3.1.157]
	K17104	Chicken	Water_Buffalo	12	0	0	3	inf	0.0021978	0.0281198	E2.5.1.41; phosphoglycerol geranylgeranyltransferase [EC:2.5.1.41]
	K07045	Chicken	Water_Buffalo	0	12	3	0	0	0.0021978	0.0281198	K07045; uncharacterized protein
	K07862	Chicken	Water_Buffalo	0	12	3	0	0	0.0021978	0.0281198	sstT; serine/threonine transporter
	K09815	Chicken	Water_Buffalo	12	0	0	3	inf	0.0021978	0.0281198	znuA; zinc transport system substrate-binding protein
	K18369	Chicken	Water_Buffalo	0	12	3	0	0	0.0021978	0.0281198	adh2; alcohol dehydrogenase [EC:1.1.1.-]
	K02617	Chicken	Water_Buffalo	0	12	3	0	0	0.0021978	0.0281198	paaY; phenylacetic acid degradation protein
	K02858	Chicken	Water_Buffalo	12	0	0	3	inf	0.0021978	0.0281198	ribB, RIB3; 3,4-dihydroxy 2-butanone 4-phosphate synthase [EC:4.1.99.12]
	K02008	Chicken	Water_Buffalo	12	0	0	3	inf	0.0021978	0.0281198	cbiQ; cobalt/nickel transport system permease protein
	K04488	Chicken	Water_Buffalo	12	0	0	3	inf	0.0021978	0.0281198	iscU, nifU; nitrogen fixation protein NifU and related proteins
	K01687	Chicken	Water_Buffalo	12	0	0	3	inf	0.0021978	0.0281198	ilvD; dihydroxy-acid dehydratase [EC:4.2.1.9]
	K02007	Chicken	Water_Buffalo	12	0	0	3	inf	0.0021978	0.0281198	cbiM; cobalt/nickel transport system permease protein
	K02009	Chicken	Water_Buffalo	12	0	0	3	inf	0.0021978	0.0281198	cbiN; cobalt/nickel transport protein
	K01653	Chicken	Water_Buffalo	12	0	0	3	inf	0.0021978	0.0281198	E2.2.1.6S, ilvH, ilvN; acetolactate synthase I/III small subunit [EC:2.2.1.6]
	K01247	Chicken	Water_Buffalo	12	0	0	3	inf	0.0021978	0.0281198	alkA; DNA-3-methyladenine glycosylase II [EC:3.2.2.21]
	K00947	Chicken	Water_Buffalo	0	12	3	0	0	0.0021978	0.0281198	mosAB; molybdenum storage protein
	K05772	Chicken	Water_Buffalo	0	12	3	0	0	0.0021978	0.0281198	tupA, vupA; tungstate transport system substrate-binding protein
	K06384	Chicken	Water_Buffalo	12	0	0	3	inf	0.0021978	0.0281198	spoIIM; stage II sporulation protein M
	K06200	Chicken	Water_Buffalo	12	0	0	3	inf	0.0021978	0.0281198	cstA; carbon starvation protein
	K03719	Chicken	Water_Buffalo	12	0	0	3	inf	0.0021978	0.0281198	lrp; Lrp/AsnC family transcriptional regulator, leucine-responsive regulatory protein
	K10761	Chicken	Water_Buffalo	0	12	3	0	0	0.0021978	0.0281198	THG1; tRNA(His) guanylyltransferase [EC:2.7.7.79]
	K11068	Chicken	Water_Buffalo	0	12	3	0	0	0.0021978	0.0281198	hlyIII; hemolysin III
	K14475	Chicken	Water_Buffalo	0	12	3	0	0	0.0021978	0.0281198	ICP; inhibitor of cysteine peptidase
	K00761	Chicken	Water_Buffalo	0	12	3	0	0	0.0021978	0.0281198	upp, UPRT; uracil phosphoribosyltransferase [EC:2.4.2.9]
	K04487	Chicken	Water_Buffalo	12	0	0	3	inf	0.0021978	0.0281198	iscS, NFS1; cysteine desulfurase [EC:2.8.1.7]
	K01999	Chicken	Water_Buffalo	0	12	3	0	0	0.0021978	0.0281198	livK; branched-chain amino acid transport system substrate-binding protein
	K06042	Chicken	Water_Buffalo	12	0	0	3	inf	0.0021978	0.0281198	cobH-cbiC; precorrin-8X/cobalt-precorrin-8 methylmutase [EC:5.4.99.61 5.4.99.60]
	K01271	Chicken	Water_Buffalo	12	0	0	3	inf	0.0021978	0.0281198	pepQ; Xaa-Pro dipeptidase [EC:3.4.13.9]
	K04719	Chicken	Water_Buffalo	0	12	3	0	0	0.0021978	0.0281198	bluB; 5,6-dimethylbenzimidazole synthase [EC:1.13.11.79]
	K07552	Chicken	Water_Buffalo	0	12	3	0	0	0.0021978	0.0281198	bcr, tcaB; MFS transporter, DHA1 family, multidrug resistance protein
	K09135	Chicken	Water_Buffalo	12	0	0	3	inf	0.0021978	0.0281198	K09135; uncharacterized protein
	K03320	Chicken	Water_Buffalo	12	0	0	3	inf	0.0021978	0.0281198	amt, AMT, MEP; ammonium transporter, Amt family
	K07107	Chicken	Water_Buffalo	12	0	0	3	inf	0.0021978	0.0281198	ybgC; acyl-CoA thioester hydrolase [EC:3.1.2.-]
	K09707	Chicken	Water_Buffalo	0	12	3	0	0	0.0021978	0.0281198	K09707; uncharacterized protein
	K06857	Chicken	Water_Buffalo	0	12	3	0	0	0.0021978	0.0281198	tupC, vupC; tungstate transport system ATP-binding protein [EC:3.6.3.55]
	K03386	Chicken	Water_Buffalo	12	0	0	3	inf	0.0021978	0.0281198	PRDX2_4, ahpC; peroxiredoxin (alkyl hydroperoxide reductase subunit C) [EC:1.11.1.15]
	K06959	Chicken	Water_Buffalo	12	0	0	3	inf	0.0021978	0.0281198	tex; protein Tex
	K02188	Chicken	Water_Buffalo	12	0	0	3	inf	0.0021978	0.0281198	cbiD; cobalt-precorrin-5B (C1)-methyltransferase [EC:2.1.1.195]
	K05773	Chicken	Water_Buffalo	0	12	3	0	0	0.0021978	0.0281198	tupB, vupB; tungstate transport system permease protein
	K06939	Chicken	Water_Buffalo	12	0	0	3	inf	0.0021978	0.0281198	K06939; uncharacterized protein
	K18016	Chicken	Water_Buffalo	12	0	0	3	inf	0.0021978	0.0281198	mbhL; membrane-bound hydrogenase subunit alpha [EC:1.12.7.2]
	K00433	Chicken	Water_Buffalo	0	12	3	0	0	0.0021978	0.0281198	cpo; non-heme chloroperoxidase [EC:1.11.1.10]
	K07335	Chicken	Water_Buffalo	0	12	3	0	0	0.0021978	0.0281198	bmpA, bmpB, tmpC; basic membrane protein A and related proteins
	K03424	Chicken	Water_Buffalo	0	12	3	0	0	0.0021978	0.0281198	tatD; TatD DNase family protein [EC:3.1.21.-]
	K01759	Chicken	Water_Buffalo	12	0	0	3	inf	0.0021978	0.0281198	GLO1, gloA; lactoylglutathione lyase [EC:4.4.1.5]
	K01607	Chicken	Water_Buffalo	12	0	0	3	inf	0.0021978	0.0281198	pcaC; 4-carboxymuconolactone decarboxylase [EC:4.1.1.44]
	K03399	Chicken	Water_Buffalo	12	0	0	3	inf	0.0021978	0.0281198	cbiE; cobalt-precorrin-7 (C5)-methyltransferase [EC:2.1.1.289]
	K03718	Chicken	Water_Buffalo	0	12	3	0	0	0.0021978	0.0281198	asnC; Lrp/AsnC family transcriptional regulator, regulator for asnA, asnC and gidA
	K01066	Chicken	Water_Buffalo	12	0	0	3	inf	0.0021978	0.0281198	aes; acetyl esterase [EC:3.1.1.-]
	K08255	Chicken	Water_Buffalo	0	12	3	0	0	0.0021978	0.0281198	cdr; CoA-disulfide reductase [EC:1.8.1.14]
	K09497	Chicken	Water_Buffalo	12	0	0	3	inf	0.0021978	0.0281198	CCT5; T-complex protein 1 subunit epsilon
	K02189	Chicken	Water_Buffalo	12	0	0	3	inf	0.0021978	0.0281198	cbiG; cobalt-precorrin 5A hydrolase [EC:3.7.1.12]
	K03394	Chicken	Water_Buffalo	12	0	0	3	inf	0.0021978	0.0281198	cobI-cbiL; precorrin-2/cobalt-factor-2 C20-methyltransferase [EC:2.1.1.130 2.1.1.151]
	K19710	Chicken	Water_Buffalo	0	12	3	0	0	0.0021978	0.0281198	E2.7.7.53; ATP adenylyltransferase [EC:2.7.7.53]
	K01533	Chicken	Water_Buffalo	12	0	0	3	inf	0.0021978	0.0281198	copB; Cu2+-exporting ATPase [EC:3.6.3.4]
	K01939	Chicken	Water_Buffalo	12	0	0	3	inf	0.0021978	0.0281198	purA, ADSS; adenylosuccinate synthase [EC:6.3.4.4]
	K08166	Chicken	Water_Buffalo	12	0	0	3	inf	0.0021978	0.0281198	mmr; MFS transporter, DHA2 family, methylenomycin A resistance protein
	K03750	Chicken	Water_Buffalo	12	0	0	3	inf	0.0021978	0.0281198	moeA; molybdopterin molybdotransferase [EC:2.10.1.1]
	K05934	Chicken	Water_Buffalo	12	0	0	3	inf	0.0021978	0.0281198	E2.1.1.131, cobJ, cbiH; precorrin-3B C17-methyltransferase [EC:2.1.1.131]
	K03658	Chicken	Wombat	0	12	6	0	0	5.38677e-05	0.000929463	helD; DNA helicase IV [EC:3.6.4.12]
	K01155	Chicken	Wombat	0	12	6	0	0	5.38677e-05	0.000929463	E3.1.21.4; type II restriction enzyme [EC:3.1.21.4]
	K06147	Chicken	Wombat	12	0	0	6	inf	5.38677e-05	0.000929463	ABCB-BAC; ATP-binding cassette, subfamily B, bacterial
	K11041	Chicken	Wombat	0	12	6	0	0	5.38677e-05	0.000929463	eta; exfoliative toxin A/B
	K02074	Chicken	Wombat	0	12	6	0	0	5.38677e-05	0.000929463	ABC.ZM.A; zinc/manganese transport system ATP-binding protein
	K19055	Chicken	Wombat	0	12	6	0	0	5.38677e-05	0.000929463	prdX, proX; Ala-tRNA(Pro) deacylase [EC:3.1.1.-]
	K03310	Chicken	Wombat	12	0	0	6	inf	5.38677e-05	0.000929463	TC.AGCS; alanine or glycine:cation symporter, AGCS family
	K02075	Chicken	Wombat	0	12	6	0	0	5.38677e-05	0.000929463	ABC.ZM.P; zinc/manganese transport system permease protein
	K00131	Chicken	Wombat	0	12	6	0	0	5.38677e-05	0.000929463	gapN; glyceraldehyde-3-phosphate dehydrogenase (NADP+) [EC:1.2.1.9]
	K07574	Chicken	Wombat	0	12	6	0	0	5.38677e-05	0.000929463	yhbY; RNA-binding protein
	K14136	Chicken	Wombat	0	12	6	0	0	5.38677e-05	0.000929463	K14136; decaprenyl-phosphate phosphoribosyltransferase [EC:2.4.2.45]
	K03826	Chicken	Wombat	0	12	6	0	0	5.38677e-05	0.000929463	yiaC; putative acetyltransferase [EC:2.3.1.-]
	K19548	Chicken	Wombat	0	12	6	0	0	5.38677e-05	0.000929463	bacC; dihydroanticapsin dehydrogenase [EC:1.1.1.385]
	K07124	Chicken	Wombat	0	12	6	0	0	5.38677e-05	0.000929463	K07124; uncharacterized protein
	K09815	Chicken	Wombat	12	0	0	6	inf	5.38677e-05	0.000929463	znuA; zinc transport system substrate-binding protein
	K07271	Chicken	Wombat	0	12	6	0	0	5.38677e-05	0.000929463	licD; lipopolysaccharide cholinephosphotransferase [EC:2.7.8.-]
	K01740	Chicken	Wombat	0	12	6	0	0	5.38677e-05	0.000929463	metY; O-acetylhomoserine (thiol)-lyase [EC:2.5.1.49]
	K01687	Chicken	Wombat	12	0	0	6	inf	5.38677e-05	0.000929463	ilvD; dihydroxy-acid dehydratase [EC:4.2.1.9]
	K07646	Chicken	Wombat	0	12	6	0	0	5.38677e-05	0.000929463	kdpD; two-component system, OmpR family, sensor histidine kinase KdpD [EC:2.7.13.3]
	K01653	Chicken	Wombat	12	0	0	6	inf	5.38677e-05	0.000929463	E2.2.1.6S, ilvH, ilvN; acetolactate synthase I/III small subunit [EC:2.2.1.6]
	K02077	Chicken	Wombat	0	12	6	0	0	5.38677e-05	0.000929463	ABC.ZM.S; zinc/manganese transport system substrate-binding protein
	K10563	Chicken	Wombat	0	12	6	0	0	5.38677e-05	0.000929463	mutM, fpg; formamidopyrimidine-DNA glycosylase [EC:3.2.2.23 4.2.99.18]
	K01012	Chicken	Wombat	0	12	6	0	0	5.38677e-05	0.000929463	bioB; biotin synthase [EC:2.8.1.6]
	K01546	Chicken	Wombat	0	12	6	0	0	5.38677e-05	0.000929463	kdpA; K+-transporting ATPase ATPase A chain [EC:3.6.3.12]
	K02348	Chicken	Wombat	12	0	0	6	inf	5.38677e-05	0.000929463	elaA; ElaA protein
	K05772	Chicken	Wombat	0	12	6	0	0	5.38677e-05	0.000929463	tupA, vupA; tungstate transport system substrate-binding protein
	K11626	Chicken	Wombat	0	12	6	0	0	5.38677e-05	0.000929463	glnT; putative sodium/glutamine symporter
	K03719	Chicken	Wombat	12	0	0	6	inf	5.38677e-05	0.000929463	lrp; Lrp/AsnC family transcriptional regulator, leucine-responsive regulatory protein
	K14475	Chicken	Wombat	0	12	6	0	0	5.38677e-05	0.000929463	ICP; inhibitor of cysteine peptidase
	K07386	Chicken	Wombat	0	12	6	0	0	5.38677e-05	0.000929463	pepO; putative endopeptidase [EC:3.4.24.-]
	K01999	Chicken	Wombat	0	12	6	0	0	5.38677e-05	0.000929463	livK; branched-chain amino acid transport system substrate-binding protein
	K18218	Chicken	Wombat	0	12	6	0	0	5.38677e-05	0.000929463	tet35; tetracycline resistance efflux pump
	K10823	Chicken	Wombat	0	12	6	0	0	5.38677e-05	0.000929463	oppF; oligopeptide transport system ATP-binding protein
	K18009	Chicken	Wombat	0	12	6	0	0	5.38677e-05	0.000929463	budC; meso-butanediol dehydrogenase / (S,S)-butanediol dehydrogenase / diacetyl reductase [EC:1.1.1.- 1.1.1.76 1.1.1.304]
	K01841	Chicken	Wombat	0	12	6	0	0	5.38677e-05	0.000929463	pepM; phosphoenolpyruvate phosphomutase [EC:5.4.2.9]
	K03315	Chicken	Wombat	12	0	0	6	inf	5.38677e-05	0.000929463	nhaC; Na+:H+ antiporter, NhaC family
	K06857	Chicken	Wombat	0	12	6	0	0	5.38677e-05	0.000929463	tupC, vupC; tungstate transport system ATP-binding protein [EC:3.6.3.55]
	K09790	Chicken	Wombat	0	12	6	0	0	5.38677e-05	0.000929463	K09790; uncharacterized protein
	K03823	Chicken	Wombat	0	12	6	0	0	5.38677e-05	0.000929463	pat; phosphinothricin acetyltransferase [EC:2.3.1.183]
	K15583	Chicken	Wombat	0	12	6	0	0	5.38677e-05	0.000929463	oppD; oligopeptide transport system ATP-binding protein
	K02035	Chicken	Wombat	0	12	6	0	0	5.38677e-05	0.000929463	ABC.PE.S; peptide/nickel transport system substrate-binding protein
	K16898	Chicken	Wombat	0	12	6	0	0	5.38677e-05	0.000929463	addA; ATP-dependent helicase/nuclease subunit A [EC:3.1.-.- 3.6.4.12]
	K12267	Chicken	Wombat	0	12	6	0	0	5.38677e-05	0.000929463	msrAB; peptide methionine sulfoxide reductase msrA/msrB [EC:1.8.4.11 1.8.4.12]
	K04758	Chicken	Wombat	12	0	0	6	inf	5.38677e-05	0.000929463	feoA; ferrous iron transport protein A
	K07078	Chicken	Wombat	0	12	6	0	0	5.38677e-05	0.000929463	K07078; uncharacterized protein
	K00641	Chicken	Wombat	0	12	6	0	0	5.38677e-05	0.000929463	metX; homoserine O-acetyltransferase/O-succinyltransferase [EC:2.3.1.31 2.3.1.46]
	K05773	Chicken	Wombat	0	12	6	0	0	5.38677e-05	0.000929463	tupB, vupB; tungstate transport system permease protein
	K09459	Chicken	Wombat	0	12	6	0	0	5.38677e-05	0.000929463	E4.1.1.82; phosphonopyruvate decarboxylase [EC:4.1.1.82]
	K02034	Chicken	Wombat	0	12	6	0	0	5.38677e-05	0.000929463	ABC.PE.P1; peptide/nickel transport system permease protein
	K03183	Chicken	Wombat	0	12	6	0	0	5.38677e-05	0.000929463	ubiE; demethylmenaquinone methyltransferase / 2-methoxy-6-polyprenyl-1,4-benzoquinol methylase [EC:2.1.1.163 2.1.1.201]
	K07335	Chicken	Wombat	0	12	6	0	0	5.38677e-05	0.000929463	bmpA, bmpB, tmpC; basic membrane protein A and related proteins
	K09138	Chicken	Wombat	0	12	6	0	0	5.38677e-05	0.000929463	K09138; uncharacterized protein
	K01547	Chicken	Wombat	0	12	6	0	0	5.38677e-05	0.000929463	kdpB; K+-transporting ATPase ATPase B chain [EC:3.6.3.12]
	K02033	Chicken	Wombat	0	12	6	0	0	5.38677e-05	0.000929463	ABC.PE.P; peptide/nickel transport system permease protein
	K19710	Chicken	Wombat	0	12	6	0	0	5.38677e-05	0.000929463	E2.7.7.53; ATP adenylyltransferase [EC:2.7.7.53]
	K06923	Chicken	Wombat	11	1	0	6	inf	0.000377074	0.00577166	K06923; uncharacterized protein
	K06218	Chicken	Wombat	11	1	0	6	inf	0.000377074	0.00577166	relE, stbE; mRNA interferase RelE/StbE
	K07075	Chicken	Wombat	1	11	6	0	0	0.000377074	0.00577166	K07075; uncharacterized protein
	K01496	Chicken	Wombat	11	1	0	6	inf	0.000377074	0.00577166	hisI; phosphoribosyl-AMP cyclohydrolase [EC:3.5.4.19]
	K00582	Chicken	Wombat	1	11	6	0	0	0.000377074	0.00577166	mtrF; tetrahydromethanopterin S-methyltransferase subunit F [EC:2.1.1.86]
	K01652	Chicken	Wombat	11	1	0	6	inf	0.000377074	0.00577166	E2.2.1.6L, ilvB, ilvG, ilvI; acetolactate synthase I/II/III large subunit [EC:2.2.1.6]
	K02503	Chicken	Wombat	11	1	0	6	inf	0.000377074	0.00577166	HINT1, hinT, hit; histidine triad (HIT) family protein
	K04114	Chicken	Wombat	0	12	5	1	0	0.00070028	0.0094938	bcrA, badF; benzoyl-CoA reductase subunit A [EC:1.3.7.8]
	K07497	Chicken	Wombat	0	12	5	1	0	0.00070028	0.0094938	K07497; putative transposase
	K19294	Chicken	Wombat	0	12	5	1	0	0.00070028	0.0094938	algI; alginate O-acetyltransferase complex protein AlgI
	K19954	Chicken	Wombat	0	12	5	1	0	0.00070028	0.0094938	adh1; alcohol dehydrogenase [EC:1.1.1.-]
	K02435	Chicken	Wombat	12	0	1	5	inf	0.00070028	0.0094938	gatC, GATC; aspartyl-tRNA(Asn)/glutamyl-tRNA(Gln) amidotransferase subunit C [EC:6.3.5.6 6.3.5.7]
	K16868	Chicken	Wombat	0	12	5	1	0	0.00070028	0.0094938	tehB; tellurite methyltransferase [EC:2.1.1.265]
	K11751	Chicken	Wombat	0	12	5	1	0	0.00070028	0.0094938	ushA; 5'-nucleotidase / UDP-sugar diphosphatase [EC:3.1.3.5 3.6.1.45]
	K03781	Chicken	Wombat	0	12	5	1	0	0.00070028	0.0094938	katE, CAT, catB, srpA; catalase [EC:1.11.1.6]
	K03753	Chicken	Wombat	2	10	6	0	0	0.0015083	0.0185893	mobB; molybdopterin-guanine dinucleotide biosynthesis adapter protein
	K07473	Chicken	Wombat	10	2	0	6	inf	0.0015083	0.0185893	dinJ; DNA-damage-inducible protein J
	K01784	Chicken	Wombat	2	10	6	0	0	0.0015083	0.0185893	galE, GALE; UDP-glucose 4-epimerase [EC:5.1.3.2]
	K12960	Chicken	Wombat	2	10	6	0	0	0.0015083	0.0185893	mtaD; 5-methylthioadenosine/S-adenosylhomocysteine deaminase [EC:3.5.4.31 3.5.4.28]
	K06984	Chicken	Wombat	2	10	6	0	0	0.0015083	0.0185893	K06984; beta-ribofuranosylaminobenzene 5'-phosphate synthase [EC:2.4.2.54]
	K01754	Chicken	Wombat	10	2	0	6	inf	0.0015083	0.0185893	E4.3.1.19, ilvA, tdcB; threonine dehydratase [EC:4.3.1.19]
	K01892	Chicken	Wombat	2	10	6	0	0	0.0015083	0.0185893	HARS, hisS; histidyl-tRNA synthetase [EC:6.1.1.21]
	K00772	Chicken	Wombat	1	11	5	1	0.0181818	0.00393234	0.0455097	mtaP, MTAP; 5'-methylthioadenosine phosphorylase [EC:2.4.2.28]
	K06928	Chicken	Wombat	1	11	5	1	0.0181818	0.00393234	0.0455097	NTPCR; nucleoside-triphosphatase [EC:3.6.1.15]
	K12994	Chicken	Wombat	1	11	5	1	0.0181818	0.00393234	0.0455097	wbdB, wbpY; mannosyl-N-acetyl-alpha-D-glucosaminyl-diphospho-ditrans,octacis-undecaprenol 3-alpha-mannosyltransferase / alpha-1,3-rhamnosyltransferase [EC:2.4.1.349 2.4.1.-]
	K01953	Chicken	Wombat	1	11	5	1	0.0181818	0.00393234	0.0455097	asnB, ASNS; asparagine synthase (glutamine-hydrolysing) [EC:6.3.5.4]
	K09141	Chicken	Wombat	1	11	5	1	0.0181818	0.00393234	0.0455097	K09141; uncharacterized protein
	K02824	Cow	Environmental	4	0	0	11	inf	0.000732601	0.0124658	pyrP, uraA; uracil permease
	K06937	Cow	Environmental	0	4	11	0	0	0.000732601	0.0124658	K06937; 7,8-dihydro-6-hydroxymethylpterin dimethyltransferase [EC:2.1.1.-]
	K08315	Cow	Environmental	0	4	11	0	0	0.000732601	0.0124658	hycI; hydrogenase 3 maturation protease [EC:3.4.23.51]
	K11041	Cow	Environmental	4	0	0	11	inf	0.000732601	0.0124658	eta; exfoliative toxin A/B
	K06933	Cow	Environmental	0	4	11	0	0	0.000732601	0.0124658	K06933; uncharacterized protein
	K09125	Cow	Environmental	4	0	0	11	inf	0.000732601	0.0124658	K09125; uncharacterized protein
	K05568	Cow	Environmental	0	4	11	0	0	0.000732601	0.0124658	mnhD, mrpD; multicomponent Na+:H+ antiporter subunit D
	K01442	Cow	Environmental	4	0	0	11	inf	0.000732601	0.0124658	E3.5.1.24; choloylglycine hydrolase [EC:3.5.1.24]
	K10978	Cow	Environmental	0	4	11	0	0	0.000732601	0.0124658	aksF; methanogen homoisocitrate dehydrogenase [EC:1.1.1.87 1.1.1.-]
	K18023	Cow	Environmental	0	4	11	0	0	0.000732601	0.0124658	mbhJ; membrane-bound hydrogenase subunit mbhJ [EC:1.12.7.2]
	K18017	Cow	Environmental	0	4	11	0	0	0.000732601	0.0124658	mbhK; membrane-bound hydrogenase subunit beta [EC:1.12.7.2]
	K05566	Cow	Environmental	0	4	11	0	0	0.000732601	0.0124658	mnhB, mrpB; multicomponent Na+:H+ antiporter subunit B
	K00868	Cow	Environmental	4	0	0	11	inf	0.000732601	0.0124658	pdxK, pdxY; pyridoxine kinase [EC:2.7.1.35]
	K16793	Cow	Environmental	0	4	11	0	0	0.000732601	0.0124658	aksE; methanogen homoaconitase small subunit [EC:4.2.1.114]
	K17104	Cow	Environmental	0	4	11	0	0	0.000732601	0.0124658	E2.5.1.41; phosphoglycerol geranylgeranyltransferase [EC:2.5.1.41]
	K16052	Cow	Environmental	4	0	0	11	inf	0.000732601	0.0124658	ynaI, mscMJ; MscS family membrane protein
	K00657	Cow	Environmental	4	0	0	11	inf	0.000732601	0.0124658	speG, SAT; diamine N-acetyltransferase [EC:2.3.1.57]
	K07045	Cow	Environmental	4	0	0	11	inf	0.000732601	0.0124658	K07045; uncharacterized protein
	K07862	Cow	Environmental	4	0	0	11	inf	0.000732601	0.0124658	sstT; serine/threonine transporter
	K08681	Cow	Environmental	0	4	11	0	0	0.000732601	0.0124658	pdxT, pdx2; 5'-phosphate synthase pdxT subunit [EC:4.3.3.6]
	K18369	Cow	Environmental	4	0	0	11	inf	0.000732601	0.0124658	adh2; alcohol dehydrogenase [EC:1.1.1.-]
	K05569	Cow	Environmental	0	4	11	0	0	0.000732601	0.0124658	mnhE, mrpE; multicomponent Na+:H+ antiporter subunit E
	K05571	Cow	Environmental	0	4	11	0	0	0.000732601	0.0124658	mnhG, mrpG; multicomponent Na+:H+ antiporter subunit G
	K01687	Cow	Environmental	0	4	11	0	0	0.000732601	0.0124658	ilvD; dihydroxy-acid dehydratase [EC:4.2.1.9]
	K01704	Cow	Environmental	0	4	11	0	0	0.000732601	0.0124658	leuD, IPMI-S; 3-isopropylmalate/(R)-2-methylmalate dehydratase small subunit [EC:4.2.1.33 4.2.1.35]
	K01653	Cow	Environmental	0	4	11	0	0	0.000732601	0.0124658	E2.2.1.6S, ilvH, ilvN; acetolactate synthase I/III small subunit [EC:2.2.1.6]
	K14170	Cow	Environmental	4	0	0	11	inf	0.000732601	0.0124658	pheA; chorismate mutase / prephenate dehydratase [EC:5.4.99.5 4.2.1.51]
	K01620	Cow	Environmental	4	0	0	11	inf	0.000732601	0.0124658	ltaE; threonine aldolase [EC:4.1.2.48]
	K02348	Cow	Environmental	4	0	0	11	inf	0.000732601	0.0124658	elaA; ElaA protein
	K11068	Cow	Environmental	4	0	0	11	inf	0.000732601	0.0124658	hlyIII; hemolysin III
	K01703	Cow	Environmental	0	4	11	0	0	0.000732601	0.0124658	leuC, IPMI-L; 3-isopropylmalate/(R)-2-methylmalate dehydratase large subunit [EC:4.2.1.33 4.2.1.35]
	K02232	Cow	Environmental	4	0	0	11	inf	0.000732601	0.0124658	cobQ, cbiP; adenosylcobyric acid synthase [EC:6.3.5.10]
	K00761	Cow	Environmental	4	0	0	11	inf	0.000732601	0.0124658	upp, UPRT; uracil phosphoribosyltransferase [EC:2.4.2.9]
	K05567	Cow	Environmental	0	4	11	0	0	0.000732601	0.0124658	mnhC, mrpC; multicomponent Na+:H+ antiporter subunit C
	K03308	Cow	Environmental	4	0	0	11	inf	0.000732601	0.0124658	TC.NSS; neurotransmitter:Na+ symporter, NSS family
	K18218	Cow	Environmental	4	0	0	11	inf	0.000732601	0.0124658	tet35; tetracycline resistance efflux pump
	K00759	Cow	Environmental	0	4	11	0	0	0.000732601	0.0124658	APRT, apt; adenine phosphoribosyltransferase [EC:2.4.2.7]
	K07552	Cow	Environmental	4	0	0	11	inf	0.000732601	0.0124658	bcr, tcaB; MFS transporter, DHA1 family, multidrug resistance protein
	K01270	Cow	Environmental	4	0	0	11	inf	0.000732601	0.0124658	pepD; dipeptidase D [EC:3.4.13.-]
	K09707	Cow	Environmental	4	0	0	11	inf	0.000732601	0.0124658	K09707; uncharacterized protein
	K06889	Cow	Environmental	0	4	11	0	0	0.000732601	0.0124658	K06889; uncharacterized protein
	K05570	Cow	Environmental	0	4	11	0	0	0.000732601	0.0124658	mnhF, mrpF; multicomponent Na+:H+ antiporter subunit F
	K00052	Cow	Environmental	0	4	11	0	0	0.000732601	0.0124658	leuB, IMDH; 3-isopropylmalate dehydrogenase [EC:1.1.1.85]
	K16792	Cow	Environmental	0	4	11	0	0	0.000732601	0.0124658	aksD; methanogen homoaconitase large subunit [EC:4.2.1.114]
	K03575	Cow	Environmental	0	4	11	0	0	0.000732601	0.0124658	mutY; A/G-specific adenine glycosylase [EC:3.2.2.31]
	K06984	Cow	Environmental	4	0	0	11	inf	0.000732601	0.0124658	K06984; beta-ribofuranosylaminobenzene 5'-phosphate synthase [EC:2.4.2.54]
	K12267	Cow	Environmental	0	4	11	0	0	0.000732601	0.0124658	msrAB; peptide methionine sulfoxide reductase msrA/msrB [EC:1.8.4.11 1.8.4.12]
	K02032	Cow	Environmental	0	4	11	0	0	0.000732601	0.0124658	ABC.PE.A1; peptide/nickel transport system ATP-binding protein
	K07079	Cow	Environmental	4	0	0	11	inf	0.000732601	0.0124658	K07079; uncharacterized protein
	K00995	Cow	Environmental	4	0	0	11	inf	0.000732601	0.0124658	pgsA, PGS1; CDP-diacylglycerol---glycerol-3-phosphate 3-phosphatidyltransferase [EC:2.7.8.5]
	K02896	Cow	Environmental	0	4	11	0	0	0.000732601	0.0124658	RP-L24e, RPL24; large subunit ribosomal protein L24e
	K18016	Cow	Environmental	0	4	11	0	0	0.000732601	0.0124658	mbhL; membrane-bound hydrogenase subunit alpha [EC:1.12.7.2]
	K09138	Cow	Environmental	0	4	11	0	0	0.000732601	0.0124658	K09138; uncharacterized protein
	K17105	Cow	Environmental	0	4	11	0	0	0.000732601	0.0124658	E2.5.1.42; geranylgeranylglycerol-phosphate geranylgeranyltransferase [EC:2.5.1.42]
	K03424	Cow	Environmental	4	0	0	11	inf	0.000732601	0.0124658	tatD; TatD DNase family protein [EC:3.1.21.-]
	K00240	Cow	Environmental	4	0	0	11	inf	0.000732601	0.0124658	sdhB, frdB; succinate dehydrogenase / fumarate reductase, iron-sulfur subunit [EC:1.3.5.1 1.3.5.4]
	K06215	Cow	Environmental	0	4	11	0	0	0.000732601	0.0124658	pdxS, pdx1; pyridoxal 5'-phosphate synthase pdxS subunit [EC:4.3.3.6]
	K08255	Cow	Environmental	4	0	0	11	inf	0.000732601	0.0124658	cdr; CoA-disulfide reductase [EC:1.8.1.14]
	K09497	Cow	Environmental	0	4	11	0	0	0.000732601	0.0124658	CCT5; T-complex protein 1 subunit epsilon
	K03298	Cow	Environmental	0	4	11	0	0	0.000732601	0.0124658	TC.DME; drug/metabolite transporter, DME family
	K00760	Cow	Environmental	4	0	0	11	inf	0.000732601	0.0124658	hprT, hpt, HPRT1; hypoxanthine phosphoribosyltransferase [EC:2.4.2.8]
	K03750	Cow	Environmental	0	4	11	0	0	0.000732601	0.0124658	moeA; molybdopterin molybdotransferase [EC:2.10.1.1]
	K03828	Cow	Environmental	4	0	0	11	inf	0.000732601	0.0124658	yjgM; putative acetyltransferase [EC:2.3.1.-]
	K07343	Cow	Environmental	0	4	10	1	0	0.003663	0.0456598	tfoX; DNA transformation protein and related proteins
	K07729	Cow	Environmental	0	4	10	1	0	0.003663	0.0456598	K07729; putative transcriptional regulator
	K01749	Cow	Environmental	4	0	1	10	inf	0.003663	0.0456598	hemC, HMBS; hydroxymethylbilane synthase [EC:2.5.1.61]
	K02000	Cow	Environmental	0	4	10	1	0	0.003663	0.0456598	proV; glycine betaine/proline transport system ATP-binding protein [EC:3.6.3.32]
	K07089	Cow	Environmental	0	4	10	1	0	0.003663	0.0456598	K07089; uncharacterized protein
	K10977	Cow	Environmental	0	4	10	1	0	0.003663	0.0456598	aksA; methanogen homocitrate synthase [EC:2.3.3.14 2.3.3.-]
	K02031	Cow	Environmental	0	4	10	1	0	0.003663	0.0456598	ABC.PE.A; peptide/nickel transport system ATP-binding protein
	K01271	Cow	Environmental	0	4	10	1	0	0.003663	0.0456598	pepQ; Xaa-Pro dipeptidase [EC:3.4.13.9]
	K04719	Cow	Environmental	4	0	1	10	inf	0.003663	0.0456598	bluB; 5,6-dimethylbenzimidazole synthase [EC:1.13.11.79]
	K01091	Cow	Environmental	0	4	10	1	0	0.003663	0.0456598	gph; phosphoglycolate phosphatase [EC:3.1.3.18]
	K03823	Cow	Environmental	0	4	10	1	0	0.003663	0.0456598	pat; phosphinothricin acetyltransferase [EC:2.3.1.183]
	K00337	Cow	Environmental	0	4	10	1	0	0.003663	0.0456598	nuoH; NADH-quinone oxidoreductase subunit H [EC:7.1.1.2]
	K01652	Cow	Environmental	0	4	10	1	0	0.003663	0.0456598	E2.2.1.6L, ilvB, ilvG, ilvI; acetolactate synthase I/II/III large subunit [EC:2.2.1.6]
	K02001	Cow	Environmental	0	4	10	1	0	0.003663	0.0456598	proW; glycine betaine/proline transport system permease protein
	K04518	Cow	Environmental	0	4	10	1	0	0.003663	0.0456598	pheA2; prephenate dehydratase [EC:4.2.1.51]
	K03741	Cow	Environmental	0	4	10	1	0	0.003663	0.0456598	ARSC2, arsC; arsenate reductase [EC:1.20.4.1]
	K01485	Cow	Environmental	0	4	10	1	0	0.003663	0.0456598	codA; cytosine/creatinine deaminase [EC:3.5.4.1 3.5.4.21]
	K09807	Cow	Environmental	0	4	10	1	0	0.003663	0.0456598	K09807; uncharacterized protein
	K01843	Cow	Environmental	0	4	10	1	0	0.003663	0.0456598	kamA; lysine 2,3-aminomutase [EC:5.4.3.2]
	K01939	Cow	Environmental	0	4	10	1	0	0.003663	0.0456598	purA, ADSS; adenylosuccinate synthase [EC:6.3.4.4]
	K08168	Cow	Environmental	4	0	1	10	inf	0.003663	0.0456598	tetB; MFS transporter, DHA2 family, metal-tetracycline-proton antiporter
	K03781	Cow	Environmental	0	4	10	1	0	0.003663	0.0456598	katE, CAT, catB, srpA; catalase [EC:1.11.1.6]
	K01649	Cow	Environmental	0	4	10	1	0	0.003663	0.0456598	leuA, IMS; 2-isopropylmalate synthase [EC:2.3.3.13]
	K03658	Cow	Wombat	0	4	6	0	0	0.0047619	0.0369338	helD; DNA helicase IV [EC:3.6.4.12]
	K07727	Cow	Wombat	0	4	6	0	0	0.0047619	0.0369338	K07727; putative transcriptional regulator
	K06937	Cow	Wombat	0	4	6	0	0	0.0047619	0.0369338	K06937; 7,8-dihydro-6-hydroxymethylpterin dimethyltransferase [EC:2.1.1.-]
	K03538	Cow	Wombat	4	0	0	6	inf	0.0047619	0.0369338	POP4, RPP29; ribonuclease P protein subunit POP4 [EC:3.1.26.5]
	K00661	Cow	Wombat	0	4	6	0	0	0.0047619	0.0369338	maa; maltose O-acetyltransferase [EC:2.3.1.79]
	K06147	Cow	Wombat	4	0	0	6	inf	0.0047619	0.0369338	ABCB-BAC; ATP-binding cassette, subfamily B, bacterial
	K06933	Cow	Wombat	0	4	6	0	0	0.0047619	0.0369338	K06933; uncharacterized protein
	K05568	Cow	Wombat	0	4	6	0	0	0.0047619	0.0369338	mnhD, mrpD; multicomponent Na+:H+ antiporter subunit D
	K00973	Cow	Wombat	4	0	0	6	inf	0.0047619	0.0369338	E2.7.7.24, rfbA, rffH; glucose-1-phosphate thymidylyltransferase [EC:2.7.7.24]
	K02074	Cow	Wombat	0	4	6	0	0	0.0047619	0.0369338	ABC.ZM.A; zinc/manganese transport system ATP-binding protein
	K20265	Cow	Wombat	0	4	6	0	0	0.0047619	0.0369338	gadC; glutamate:GABA antiporter
	K11725	Cow	Wombat	0	4	6	0	0	0.0047619	0.0369338	LHPP; phospholysine phosphohistidine inorganic pyrophosphate phosphatase [EC:3.6.1.1 3.1.3.-]
	K07729	Cow	Wombat	0	4	6	0	0	0.0047619	0.0369338	K07729; putative transcriptional regulator
	K00176	Cow	Wombat	0	4	6	0	0	0.0047619	0.0369338	korD, oorD; 2-oxoglutarate ferredoxin oxidoreductase subunit delta [EC:1.2.7.3]
	K07003	Cow	Wombat	0	4	6	0	0	0.0047619	0.0369338	K07003; uncharacterized protein
	K01442	Cow	Wombat	4	0	0	6	inf	0.0047619	0.0369338	E3.5.1.24; choloylglycine hydrolase [EC:3.5.1.24]
	K02124	Cow	Wombat	0	4	6	0	0	0.0047619	0.0369338	ATPVK, ntpK, atpK; V/A-type H+/Na+-transporting ATPase subunit K
	K18023	Cow	Wombat	0	4	6	0	0	0.0047619	0.0369338	mbhJ; membrane-bound hydrogenase subunit mbhJ [EC:1.12.7.2]
	K19055	Cow	Wombat	0	4	6	0	0	0.0047619	0.0369338	prdX, proX; Ala-tRNA(Pro) deacylase [EC:3.1.1.-]
	K18017	Cow	Wombat	0	4	6	0	0	0.0047619	0.0369338	mbhK; membrane-bound hydrogenase subunit beta [EC:1.12.7.2]
	K02075	Cow	Wombat	0	4	6	0	0	0.0047619	0.0369338	ABC.ZM.P; zinc/manganese transport system permease protein
	K05566	Cow	Wombat	0	4	6	0	0	0.0047619	0.0369338	mnhB, mrpB; multicomponent Na+:H+ antiporter subunit B
	K00868	Cow	Wombat	4	0	0	6	inf	0.0047619	0.0369338	pdxK, pdxY; pyridoxine kinase [EC:2.7.1.35]
	K09817	Cow	Wombat	0	4	6	0	0	0.0047619	0.0369338	znuC; zinc transport system ATP-binding protein [EC:3.6.3.-]
	K00131	Cow	Wombat	0	4	6	0	0	0.0047619	0.0369338	gapN; glyceraldehyde-3-phosphate dehydrogenase (NADP+) [EC:1.2.1.9]
	K09816	Cow	Wombat	0	4	6	0	0	0.0047619	0.0369338	znuB; zinc transport system permease protein
	K07574	Cow	Wombat	0	4	6	0	0	0.0047619	0.0369338	yhbY; RNA-binding protein
	K04042	Cow	Wombat	4	0	0	6	inf	0.0047619	0.0369338	glmU; bifunctional UDP-N-acetylglucosamine pyrophosphorylase / Glucosamine-1-phosphate N-acetyltransferase [EC:2.7.7.23 2.3.1.157]
	K14136	Cow	Wombat	0	4	6	0	0	0.0047619	0.0369338	K14136; decaprenyl-phosphate phosphoribosyltransferase [EC:2.4.2.45]
	K07089	Cow	Wombat	0	4	6	0	0	0.0047619	0.0369338	K07089; uncharacterized protein
	K17104	Cow	Wombat	0	4	6	0	0	0.0047619	0.0369338	E2.5.1.41; phosphoglycerol geranylgeranyltransferase [EC:2.5.1.41]
	K19548	Cow	Wombat	0	4	6	0	0	0.0047619	0.0369338	bacC; dihydroanticapsin dehydrogenase [EC:1.1.1.385]
	K07124	Cow	Wombat	0	4	6	0	0	0.0047619	0.0369338	K07124; uncharacterized protein
	K07045	Cow	Wombat	4	0	0	6	inf	0.0047619	0.0369338	K07045; uncharacterized protein
	K07862	Cow	Wombat	4	0	0	6	inf	0.0047619	0.0369338	sstT; serine/threonine transporter
	K13280	Cow	Wombat	4	0	0	6	inf	0.0047619	0.0369338	SEC11, sipW; signal peptidase I [EC:3.4.21.89]
	K08681	Cow	Wombat	0	4	6	0	0	0.0047619	0.0369338	pdxT, pdx2; 5'-phosphate synthase pdxT subunit [EC:4.3.3.6]
	K18369	Cow	Wombat	4	0	0	6	inf	0.0047619	0.0369338	adh2; alcohol dehydrogenase [EC:1.1.1.-]
	K05569	Cow	Wombat	0	4	6	0	0	0.0047619	0.0369338	mnhE, mrpE; multicomponent Na+:H+ antiporter subunit E
	K07271	Cow	Wombat	0	4	6	0	0	0.0047619	0.0369338	licD; lipopolysaccharide cholinephosphotransferase [EC:2.7.8.-]
	K02617	Cow	Wombat	4	0	0	6	inf	0.0047619	0.0369338	paaY; phenylacetic acid degradation protein
	K05571	Cow	Wombat	0	4	6	0	0	0.0047619	0.0369338	mnhG, mrpG; multicomponent Na+:H+ antiporter subunit G
	K02858	Cow	Wombat	0	4	6	0	0	0.0047619	0.0369338	ribB, RIB3; 3,4-dihydroxy 2-butanone 4-phosphate synthase [EC:4.1.99.12]
	K04488	Cow	Wombat	0	4	6	0	0	0.0047619	0.0369338	iscU, nifU; nitrogen fixation protein NifU and related proteins
	K01740	Cow	Wombat	0	4	6	0	0	0.0047619	0.0369338	metY; O-acetylhomoserine (thiol)-lyase [EC:2.5.1.49]
	K07646	Cow	Wombat	0	4	6	0	0	0.0047619	0.0369338	kdpD; two-component system, OmpR family, sensor histidine kinase KdpD [EC:2.7.13.3]
	K01704	Cow	Wombat	0	4	6	0	0	0.0047619	0.0369338	leuD, IPMI-S; 3-isopropylmalate/(R)-2-methylmalate dehydratase small subunit [EC:4.2.1.33 4.2.1.35]
	K01247	Cow	Wombat	0	4	6	0	0	0.0047619	0.0369338	alkA; DNA-3-methyladenine glycosylase II [EC:3.2.2.21]
	K02077	Cow	Wombat	0	4	6	0	0	0.0047619	0.0369338	ABC.ZM.S; zinc/manganese transport system substrate-binding protein
	K10563	Cow	Wombat	0	4	6	0	0	0.0047619	0.0369338	mutM, fpg; formamidopyrimidine-DNA glycosylase [EC:3.2.2.23 4.2.99.18]
	K01584	Cow	Wombat	0	4	6	0	0	0.0047619	0.0369338	adiA; arginine decarboxylase [EC:4.1.1.19]
	K01012	Cow	Wombat	0	4	6	0	0	0.0047619	0.0369338	bioB; biotin synthase [EC:2.8.1.6]
	K01546	Cow	Wombat	0	4	6	0	0	0.0047619	0.0369338	kdpA; K+-transporting ATPase ATPase A chain [EC:3.6.3.12]
	K01620	Cow	Wombat	4	0	0	6	inf	0.0047619	0.0369338	ltaE; threonine aldolase [EC:4.1.2.48]
	K02348	Cow	Wombat	4	0	0	6	inf	0.0047619	0.0369338	elaA; ElaA protein
	K06384	Cow	Wombat	0	4	6	0	0	0.0047619	0.0369338	spoIIM; stage II sporulation protein M
	K10761	Cow	Wombat	4	0	0	6	inf	0.0047619	0.0369338	THG1; tRNA(His) guanylyltransferase [EC:2.7.7.79]
	K11068	Cow	Wombat	4	0	0	6	inf	0.0047619	0.0369338	hlyIII; hemolysin III
	K01703	Cow	Wombat	0	4	6	0	0	0.0047619	0.0369338	leuC, IPMI-L; 3-isopropylmalate/(R)-2-methylmalate dehydratase large subunit [EC:4.2.1.33 4.2.1.35]
	K00761	Cow	Wombat	4	0	0	6	inf	0.0047619	0.0369338	upp, UPRT; uracil phosphoribosyltransferase [EC:2.4.2.9]
	K04487	Cow	Wombat	0	4	6	0	0	0.0047619	0.0369338	iscS, NFS1; cysteine desulfurase [EC:2.8.1.7]
	K07386	Cow	Wombat	0	4	6	0	0	0.0047619	0.0369338	pepO; putative endopeptidase [EC:3.4.24.-]
	K05567	Cow	Wombat	0	4	6	0	0	0.0047619	0.0369338	mnhC, mrpC; multicomponent Na+:H+ antiporter subunit C
	K01271	Cow	Wombat	0	4	6	0	0	0.0047619	0.0369338	pepQ; Xaa-Pro dipeptidase [EC:3.4.13.9]
	K04719	Cow	Wombat	4	0	0	6	inf	0.0047619	0.0369338	bluB; 5,6-dimethylbenzimidazole synthase [EC:1.13.11.79]
	K15527	Cow	Wombat	0	4	6	0	0	0.0047619	0.0369338	K15527; cysteate synthase [EC:2.5.1.76]
	K02954	Cow	Wombat	0	4	6	0	0	0.0047619	0.0369338	RP-S14, MRPS14, rpsN; small subunit ribosomal protein S14
	K06901	Cow	Wombat	0	4	6	0	0	0.0047619	0.0369338	pbuG; putative MFS transporter, AGZA family, xanthine/uracil permease
	K07552	Cow	Wombat	4	0	0	6	inf	0.0047619	0.0369338	bcr, tcaB; MFS transporter, DHA1 family, multidrug resistance protein
	K09135	Cow	Wombat	0	4	6	0	0	0.0047619	0.0369338	K09135; uncharacterized protein
	K07107	Cow	Wombat	0	4	6	0	0	0.0047619	0.0369338	ybgC; acyl-CoA thioester hydrolase [EC:3.1.2.-]
	K18009	Cow	Wombat	0	4	6	0	0	0.0047619	0.0369338	budC; meso-butanediol dehydrogenase / (S,S)-butanediol dehydrogenase / diacetyl reductase [EC:1.1.1.- 1.1.1.76 1.1.1.304]
	K01496	Cow	Wombat	4	0	0	6	inf	0.0047619	0.0369338	hisI; phosphoribosyl-AMP cyclohydrolase [EC:3.5.4.19]
	K09707	Cow	Wombat	4	0	0	6	inf	0.0047619	0.0369338	K09707; uncharacterized protein
	K01841	Cow	Wombat	0	4	6	0	0	0.0047619	0.0369338	pepM; phosphoenolpyruvate phosphomutase [EC:5.4.2.9]
	K05570	Cow	Wombat	0	4	6	0	0	0.0047619	0.0369338	mnhF, mrpF; multicomponent Na+:H+ antiporter subunit F
	K03315	Cow	Wombat	4	0	0	6	inf	0.0047619	0.0369338	nhaC; Na+:H+ antiporter, NhaC family
	K09790	Cow	Wombat	0	4	6	0	0	0.0047619	0.0369338	K09790; uncharacterized protein
	K03823	Cow	Wombat	0	4	6	0	0	0.0047619	0.0369338	pat; phosphinothricin acetyltransferase [EC:2.3.1.183]
	K14652	Cow	Wombat	4	0	0	6	inf	0.0047619	0.0369338	ribBA; 3,4-dihydroxy 2-butanone 4-phosphate synthase / GTP cyclohydrolase II [EC:4.1.99.12 3.5.4.25]
	K00052	Cow	Wombat	0	4	6	0	0	0.0047619	0.0369338	leuB, IMDH; 3-isopropylmalate dehydrogenase [EC:1.1.1.85]
	K03386	Cow	Wombat	0	4	6	0	0	0.0047619	0.0369338	PRDX2_4, ahpC; peroxiredoxin (alkyl hydroperoxide reductase subunit C) [EC:1.11.1.15]
	K00337	Cow	Wombat	0	4	6	0	0	0.0047619	0.0369338	nuoH; NADH-quinone oxidoreductase subunit H [EC:7.1.1.2]
	K03575	Cow	Wombat	0	4	6	0	0	0.0047619	0.0369338	mutY; A/G-specific adenine glycosylase [EC:3.2.2.31]
	K06223	Cow	Wombat	0	4	6	0	0	0.0047619	0.0369338	dam; DNA adenine methylase [EC:2.1.1.72]
	K16898	Cow	Wombat	0	4	6	0	0	0.0047619	0.0369338	addA; ATP-dependent helicase/nuclease subunit A [EC:3.1.-.- 3.6.4.12]
	K12267	Cow	Wombat	0	4	6	0	0	0.0047619	0.0369338	msrAB; peptide methionine sulfoxide reductase msrA/msrB [EC:1.8.4.11 1.8.4.12]
	K03546	Cow	Wombat	0	4	6	0	0	0.0047619	0.0369338	sbcC, rad50; DNA repair protein SbcC/Rad50
	K04758	Cow	Wombat	4	0	0	6	inf	0.0047619	0.0369338	feoA; ferrous iron transport protein A
	K10713	Cow	Wombat	0	4	6	0	0	0.0047619	0.0369338	fae; 5,6,7,8-tetrahydromethanopterin hydro-lyase [EC:4.2.1.147]
	K19157	Cow	Wombat	0	4	6	0	0	0.0047619	0.0369338	yafQ; mRNA interferase YafQ [EC:3.1.-.-]
	K06959	Cow	Wombat	0	4	6	0	0	0.0047619	0.0369338	tex; protein Tex
	K07078	Cow	Wombat	0	4	6	0	0	0.0047619	0.0369338	K07078; uncharacterized protein
	K00641	Cow	Wombat	0	4	6	0	0	0.0047619	0.0369338	metX; homoserine O-acetyltransferase/O-succinyltransferase [EC:2.3.1.31 2.3.1.46]
	K09459	Cow	Wombat	0	4	6	0	0	0.0047619	0.0369338	E4.1.1.82; phosphonopyruvate decarboxylase [EC:4.1.1.82]
	K00995	Cow	Wombat	4	0	0	6	inf	0.0047619	0.0369338	pgsA, PGS1; CDP-diacylglycerol---glycerol-3-phosphate 3-phosphatidyltransferase [EC:2.7.8.5]
	K06939	Cow	Wombat	0	4	6	0	0	0.0047619	0.0369338	K06939; uncharacterized protein
	K02896	Cow	Wombat	0	4	6	0	0	0.0047619	0.0369338	RP-L24e, RPL24; large subunit ribosomal protein L24e
	K03431	Cow	Wombat	4	0	0	6	inf	0.0047619	0.0369338	glmM; phosphoglucosamine mutase [EC:5.4.2.10]
	K03183	Cow	Wombat	0	4	6	0	0	0.0047619	0.0369338	ubiE; demethylmenaquinone methyltransferase / 2-methoxy-6-polyprenyl-1,4-benzoquinol methylase [EC:2.1.1.163 2.1.1.201]
	K18016	Cow	Wombat	0	4	6	0	0	0.0047619	0.0369338	mbhL; membrane-bound hydrogenase subunit alpha [EC:1.12.7.2]
	K07725	Cow	Wombat	0	4	6	0	0	0.0047619	0.0369338	csa3; CRISPR-associated protein Csa3
	K09138	Cow	Wombat	0	4	6	0	0	0.0047619	0.0369338	K09138; uncharacterized protein
	K17105	Cow	Wombat	0	4	6	0	0	0.0047619	0.0369338	E2.5.1.42; geranylgeranylglycerol-phosphate geranylgeranyltransferase [EC:2.5.1.42]
	K03424	Cow	Wombat	4	0	0	6	inf	0.0047619	0.0369338	tatD; TatD DNase family protein [EC:3.1.21.-]
	K01759	Cow	Wombat	0	4	6	0	0	0.0047619	0.0369338	GLO1, gloA; lactoylglutathione lyase [EC:4.4.1.5]
	K01607	Cow	Wombat	0	4	6	0	0	0.0047619	0.0369338	pcaC; 4-carboxymuconolactone decarboxylase [EC:4.1.1.44]
	K00240	Cow	Wombat	4	0	0	6	inf	0.0047619	0.0369338	sdhB, frdB; succinate dehydrogenase / fumarate reductase, iron-sulfur subunit [EC:1.3.5.1 1.3.5.4]
	K06215	Cow	Wombat	0	4	6	0	0	0.0047619	0.0369338	pdxS, pdx1; pyridoxal 5'-phosphate synthase pdxS subunit [EC:4.3.3.6]
	K03741	Cow	Wombat	0	4	6	0	0	0.0047619	0.0369338	ARSC2, arsC; arsenate reductase [EC:1.20.4.1]
	K03892	Cow	Wombat	0	4	6	0	0	0.0047619	0.0369338	arsR; ArsR family transcriptional regulator, arsenate/arsenite/antimonite-responsive transcriptional repressor
	K09807	Cow	Wombat	0	4	6	0	0	0.0047619	0.0369338	K09807; uncharacterized protein
	K03718	Cow	Wombat	4	0	0	6	inf	0.0047619	0.0369338	asnC; Lrp/AsnC family transcriptional regulator, regulator for asnA, asnC and gidA
	K01066	Cow	Wombat	0	4	6	0	0	0.0047619	0.0369338	aes; acetyl esterase [EC:3.1.1.-]
	K08255	Cow	Wombat	4	0	0	6	inf	0.0047619	0.0369338	cdr; CoA-disulfide reductase [EC:1.8.1.14]
	K01547	Cow	Wombat	0	4	6	0	0	0.0047619	0.0369338	kdpB; K+-transporting ATPase ATPase B chain [EC:3.6.3.12]
	K09497	Cow	Wombat	0	4	6	0	0	0.0047619	0.0369338	CCT5; T-complex protein 1 subunit epsilon
	K01533	Cow	Wombat	0	4	6	0	0	0.0047619	0.0369338	copB; Cu2+-exporting ATPase [EC:3.6.3.4]
	K01939	Cow	Wombat	0	4	6	0	0	0.0047619	0.0369338	purA, ADSS; adenylosuccinate synthase [EC:6.3.4.4]
	K08166	Cow	Wombat	0	4	6	0	0	0.0047619	0.0369338	mmr; MFS transporter, DHA2 family, methylenomycin A resistance protein
	K03750	Cow	Wombat	0	4	6	0	0	0.0047619	0.0369338	moeA; molybdopterin molybdotransferase [EC:2.10.1.1]
	K01649	Cow	Wombat	0	4	6	0	0	0.0047619	0.0369338	leuA, IMS; 2-isopropylmalate synthase [EC:2.3.3.13]
	K03828	Cow	Wombat	4	0	0	6	inf	0.0047619	0.0369338	yjgM; putative acetyltransferase [EC:2.3.1.-]
	K06937	Environmental	Goat	11	0	0	4	inf	0.000732601	0.0135653	K06937; 7,8-dihydro-6-hydroxymethylpterin dimethyltransferase [EC:2.1.1.-]
	K08315	Environmental	Goat	11	0	0	4	inf	0.000732601	0.0135653	hycI; hydrogenase 3 maturation protease [EC:3.4.23.51]
	K11041	Environmental	Goat	0	11	4	0	0	0.000732601	0.0135653	eta; exfoliative toxin A/B
	K06933	Environmental	Goat	11	0	0	4	inf	0.000732601	0.0135653	K06933; uncharacterized protein
	K09125	Environmental	Goat	0	11	4	0	0	0.000732601	0.0135653	K09125; uncharacterized protein
	K01821	Environmental	Goat	0	11	4	0	0	0.000732601	0.0135653	praC, xylH; 4-oxalocrotonate tautomerase [EC:5.3.2.6]
	K05568	Environmental	Goat	11	0	0	4	inf	0.000732601	0.0135653	mnhD, mrpD; multicomponent Na+:H+ antiporter subunit D
	K01442	Environmental	Goat	0	11	4	0	0	0.000732601	0.0135653	E3.5.1.24; choloylglycine hydrolase [EC:3.5.1.24]
	K10978	Environmental	Goat	11	0	0	4	inf	0.000732601	0.0135653	aksF; methanogen homoisocitrate dehydrogenase [EC:1.1.1.87 1.1.1.-]
	K18023	Environmental	Goat	11	0	0	4	inf	0.000732601	0.0135653	mbhJ; membrane-bound hydrogenase subunit mbhJ [EC:1.12.7.2]
	K18017	Environmental	Goat	11	0	0	4	inf	0.000732601	0.0135653	mbhK; membrane-bound hydrogenase subunit beta [EC:1.12.7.2]
	K05566	Environmental	Goat	11	0	0	4	inf	0.000732601	0.0135653	mnhB, mrpB; multicomponent Na+:H+ antiporter subunit B
	K00868	Environmental	Goat	0	11	4	0	0	0.000732601	0.0135653	pdxK, pdxY; pyridoxine kinase [EC:2.7.1.35]
	K16793	Environmental	Goat	11	0	0	4	inf	0.000732601	0.0135653	aksE; methanogen homoaconitase small subunit [EC:4.2.1.114]
	K03826	Environmental	Goat	0	11	4	0	0	0.000732601	0.0135653	yiaC; putative acetyltransferase [EC:2.3.1.-]
	K17104	Environmental	Goat	11	0	0	4	inf	0.000732601	0.0135653	E2.5.1.41; phosphoglycerol geranylgeranyltransferase [EC:2.5.1.41]
	K16052	Environmental	Goat	0	11	4	0	0	0.000732601	0.0135653	ynaI, mscMJ; MscS family membrane protein
	K07045	Environmental	Goat	0	11	4	0	0	0.000732601	0.0135653	K07045; uncharacterized protein
	K07862	Environmental	Goat	0	11	4	0	0	0.000732601	0.0135653	sstT; serine/threonine transporter
	K08681	Environmental	Goat	11	0	0	4	inf	0.000732601	0.0135653	pdxT, pdx2; 5'-phosphate synthase pdxT subunit [EC:4.3.3.6]
	K18369	Environmental	Goat	0	11	4	0	0	0.000732601	0.0135653	adh2; alcohol dehydrogenase [EC:1.1.1.-]
	K05569	Environmental	Goat	11	0	0	4	inf	0.000732601	0.0135653	mnhE, mrpE; multicomponent Na+:H+ antiporter subunit E
	K05571	Environmental	Goat	11	0	0	4	inf	0.000732601	0.0135653	mnhG, mrpG; multicomponent Na+:H+ antiporter subunit G
	K14170	Environmental	Goat	0	11	4	0	0	0.000732601	0.0135653	pheA; chorismate mutase / prephenate dehydratase [EC:5.4.99.5 4.2.1.51]
	K01620	Environmental	Goat	0	11	4	0	0	0.000732601	0.0135653	ltaE; threonine aldolase [EC:4.1.2.48]
	K02348	Environmental	Goat	0	11	4	0	0	0.000732601	0.0135653	elaA; ElaA protein
	K11068	Environmental	Goat	0	11	4	0	0	0.000732601	0.0135653	hlyIII; hemolysin III
	K02232	Environmental	Goat	0	11	4	0	0	0.000732601	0.0135653	cobQ, cbiP; adenosylcobyric acid synthase [EC:6.3.5.10]
	K14475	Environmental	Goat	11	0	0	4	inf	0.000732601	0.0135653	ICP; inhibitor of cysteine peptidase
	K00761	Environmental	Goat	0	11	4	0	0	0.000732601	0.0135653	upp, UPRT; uracil phosphoribosyltransferase [EC:2.4.2.9]
	K05567	Environmental	Goat	11	0	0	4	inf	0.000732601	0.0135653	mnhC, mrpC; multicomponent Na+:H+ antiporter subunit C
	K03308	Environmental	Goat	0	11	4	0	0	0.000732601	0.0135653	TC.NSS; neurotransmitter:Na+ symporter, NSS family
	K02217	Environmental	Goat	0	11	4	0	0	0.000732601	0.0135653	ftnA, ftn; ferritin [EC:1.16.3.2]
	K18218	Environmental	Goat	0	11	4	0	0	0.000732601	0.0135653	tet35; tetracycline resistance efflux pump
	K00759	Environmental	Goat	11	0	0	4	inf	0.000732601	0.0135653	APRT, apt; adenine phosphoribosyltransferase [EC:2.4.2.7]
	K07552	Environmental	Goat	0	11	4	0	0	0.000732601	0.0135653	bcr, tcaB; MFS transporter, DHA1 family, multidrug resistance protein
	K01270	Environmental	Goat	0	11	4	0	0	0.000732601	0.0135653	pepD; dipeptidase D [EC:3.4.13.-]
	K09707	Environmental	Goat	0	11	4	0	0	0.000732601	0.0135653	K09707; uncharacterized protein
	K06889	Environmental	Goat	11	0	0	4	inf	0.000732601	0.0135653	K06889; uncharacterized protein
	K05570	Environmental	Goat	11	0	0	4	inf	0.000732601	0.0135653	mnhF, mrpF; multicomponent Na+:H+ antiporter subunit F
	K16792	Environmental	Goat	11	0	0	4	inf	0.000732601	0.0135653	aksD; methanogen homoaconitase large subunit [EC:4.2.1.114]
	K06984	Environmental	Goat	0	11	4	0	0	0.000732601	0.0135653	K06984; beta-ribofuranosylaminobenzene 5'-phosphate synthase [EC:2.4.2.54]
	K09022	Environmental	Goat	0	11	4	0	0	0.000732601	0.0135653	ridA, tdcF, RIDA; 2-iminobutanoate/2-iminopropanoate deaminase [EC:3.5.99.10]
	K12267	Environmental	Goat	11	0	0	4	inf	0.000732601	0.0135653	msrAB; peptide methionine sulfoxide reductase msrA/msrB [EC:1.8.4.11 1.8.4.12]
	K02032	Environmental	Goat	11	0	0	4	inf	0.000732601	0.0135653	ABC.PE.A1; peptide/nickel transport system ATP-binding protein
	K07079	Environmental	Goat	0	11	4	0	0	0.000732601	0.0135653	K07079; uncharacterized protein
	K00995	Environmental	Goat	0	11	4	0	0	0.000732601	0.0135653	pgsA, PGS1; CDP-diacylglycerol---glycerol-3-phosphate 3-phosphatidyltransferase [EC:2.7.8.5]
	K01754	Environmental	Goat	0	11	4	0	0	0.000732601	0.0135653	E4.3.1.19, ilvA, tdcB; threonine dehydratase [EC:4.3.1.19]
	K18016	Environmental	Goat	11	0	0	4	inf	0.000732601	0.0135653	mbhL; membrane-bound hydrogenase subunit alpha [EC:1.12.7.2]
	K00433	Environmental	Goat	0	11	4	0	0	0.000732601	0.0135653	cpo; non-heme chloroperoxidase [EC:1.11.1.10]
	K09138	Environmental	Goat	11	0	0	4	inf	0.000732601	0.0135653	K09138; uncharacterized protein
	K00571	Environmental	Goat	11	0	0	4	inf	0.000732601	0.0135653	E2.1.1.72; site-specific DNA-methyltransferase (adenine-specific) [EC:2.1.1.72]
	K03424	Environmental	Goat	0	11	4	0	0	0.000732601	0.0135653	tatD; TatD DNase family protein [EC:3.1.21.-]
	K06215	Environmental	Goat	11	0	0	4	inf	0.000732601	0.0135653	pdxS, pdx1; pyridoxal 5'-phosphate synthase pdxS subunit [EC:4.3.3.6]
	K08169	Environmental	Goat	11	0	0	4	inf	0.000732601	0.0135653	yebQ; MFS transporter, DHA2 family, multidrug resistance protein
	K08255	Environmental	Goat	0	11	4	0	0	0.000732601	0.0135653	cdr; CoA-disulfide reductase [EC:1.8.1.14]
	K09497	Environmental	Goat	11	0	0	4	inf	0.000732601	0.0135653	CCT5; T-complex protein 1 subunit epsilon
	K03298	Environmental	Goat	11	0	0	4	inf	0.000732601	0.0135653	TC.DME; drug/metabolite transporter, DME family
	K00760	Environmental	Goat	0	11	4	0	0	0.000732601	0.0135653	hprT, hpt, HPRT1; hypoxanthine phosphoribosyltransferase [EC:2.4.2.8]
	K03750	Environmental	Goat	11	0	0	4	inf	0.000732601	0.0135653	moeA; molybdopterin molybdotransferase [EC:2.10.1.1]
	K02824	Environmental	Mahogany_Glider	0	11	5	0	0	0.000228938	0.00559117	pyrP, uraA; uracil permease
	K11041	Environmental	Mahogany_Glider	0	11	5	0	0	0.000228938	0.00559117	eta; exfoliative toxin A/B
	K09125	Environmental	Mahogany_Glider	0	11	5	0	0	0.000228938	0.00559117	K09125; uncharacterized protein
	K04114	Environmental	Mahogany_Glider	0	11	5	0	0	0.000228938	0.00559117	bcrA, badF; benzoyl-CoA reductase subunit A [EC:1.3.7.8]
	K11725	Environmental	Mahogany_Glider	0	11	5	0	0	0.000228938	0.00559117	LHPP; phospholysine phosphohistidine inorganic pyrophosphate phosphatase [EC:3.6.1.1 3.1.3.-]
	K10978	Environmental	Mahogany_Glider	11	0	0	5	inf	0.000228938	0.00559117	aksF; methanogen homoisocitrate dehydrogenase [EC:1.1.1.87 1.1.1.-]
	K11130	Environmental	Mahogany_Glider	0	11	5	0	0	0.000228938	0.00559117	NOP10, NOLA3; H/ACA ribonucleoprotein complex subunit 3
	K09817	Environmental	Mahogany_Glider	0	11	5	0	0	0.000228938	0.00559117	znuC; zinc transport system ATP-binding protein [EC:3.6.3.-]
	K00131	Environmental	Mahogany_Glider	0	11	5	0	0	0.000228938	0.00559117	gapN; glyceraldehyde-3-phosphate dehydrogenase (NADP+) [EC:1.2.1.9]
	K07574	Environmental	Mahogany_Glider	0	11	5	0	0	0.000228938	0.00559117	yhbY; RNA-binding protein
	K16793	Environmental	Mahogany_Glider	11	0	0	5	inf	0.000228938	0.00559117	aksE; methanogen homoaconitase small subunit [EC:4.2.1.114]
	K03826	Environmental	Mahogany_Glider	0	11	5	0	0	0.000228938	0.00559117	yiaC; putative acetyltransferase [EC:2.3.1.-]
	K00657	Environmental	Mahogany_Glider	0	11	5	0	0	0.000228938	0.00559117	speG, SAT; diamine N-acetyltransferase [EC:2.3.1.57]
	K09815	Environmental	Mahogany_Glider	0	11	5	0	0	0.000228938	0.00559117	znuA; zinc transport system substrate-binding protein
	K07271	Environmental	Mahogany_Glider	0	11	5	0	0	0.000228938	0.00559117	licD; lipopolysaccharide cholinephosphotransferase [EC:2.7.8.-]
	K02858	Environmental	Mahogany_Glider	0	11	5	0	0	0.000228938	0.00559117	ribB, RIB3; 3,4-dihydroxy 2-butanone 4-phosphate synthase [EC:4.1.99.12]
	K01247	Environmental	Mahogany_Glider	0	11	5	0	0	0.000228938	0.00559117	alkA; DNA-3-methyladenine glycosylase II [EC:3.2.2.21]
	K01584	Environmental	Mahogany_Glider	0	11	5	0	0	0.000228938	0.00559117	adiA; arginine decarboxylase [EC:4.1.1.19]
	K14170	Environmental	Mahogany_Glider	0	11	5	0	0	0.000228938	0.00559117	pheA; chorismate mutase / prephenate dehydratase [EC:5.4.99.5 4.2.1.51]
	K15770	Environmental	Mahogany_Glider	0	11	5	0	0	0.000228938	0.00559117	cycB, ganO; arabinogalactan oligomer / maltooligosaccharide transport system substrate-binding protein
	K06384	Environmental	Mahogany_Glider	0	11	5	0	0	0.000228938	0.00559117	spoIIM; stage II sporulation protein M
	K07386	Environmental	Mahogany_Glider	0	11	5	0	0	0.000228938	0.00559117	pepO; putative endopeptidase [EC:3.4.24.-]
	K03308	Environmental	Mahogany_Glider	0	11	5	0	0	0.000228938	0.00559117	TC.NSS; neurotransmitter:Na+ symporter, NSS family
	K02217	Environmental	Mahogany_Glider	0	11	5	0	0	0.000228938	0.00559117	ftnA, ftn; ferritin [EC:1.16.3.2]
	K00759	Environmental	Mahogany_Glider	11	0	0	5	inf	0.000228938	0.00559117	APRT, apt; adenine phosphoribosyltransferase [EC:2.4.2.7]
	K06901	Environmental	Mahogany_Glider	0	11	5	0	0	0.000228938	0.00559117	pbuG; putative MFS transporter, AGZA family, xanthine/uracil permease
	K09135	Environmental	Mahogany_Glider	0	11	5	0	0	0.000228938	0.00559117	K09135; uncharacterized protein
	K07107	Environmental	Mahogany_Glider	0	11	5	0	0	0.000228938	0.00559117	ybgC; acyl-CoA thioester hydrolase [EC:3.1.2.-]
	K01270	Environmental	Mahogany_Glider	0	11	5	0	0	0.000228938	0.00559117	pepD; dipeptidase D [EC:3.4.13.-]
	K06889	Environmental	Mahogany_Glider	11	0	0	5	inf	0.000228938	0.00559117	K06889; uncharacterized protein
	K09790	Environmental	Mahogany_Glider	0	11	5	0	0	0.000228938	0.00559117	K09790; uncharacterized protein
	K14652	Environmental	Mahogany_Glider	11	0	0	5	inf	0.000228938	0.00559117	ribBA; 3,4-dihydroxy 2-butanone 4-phosphate synthase / GTP cyclohydrolase II [EC:4.1.99.12 3.5.4.25]
	K16792	Environmental	Mahogany_Glider	11	0	0	5	inf	0.000228938	0.00559117	aksD; methanogen homoaconitase large subunit [EC:4.2.1.114]
	K06984	Environmental	Mahogany_Glider	0	11	5	0	0	0.000228938	0.00559117	K06984; beta-ribofuranosylaminobenzene 5'-phosphate synthase [EC:2.4.2.54]
	K07079	Environmental	Mahogany_Glider	0	11	5	0	0	0.000228938	0.00559117	K07079; uncharacterized protein
	K06959	Environmental	Mahogany_Glider	0	11	5	0	0	0.000228938	0.00559117	tex; protein Tex
	K07078	Environmental	Mahogany_Glider	0	11	5	0	0	0.000228938	0.00559117	K07078; uncharacterized protein
	K07725	Environmental	Mahogany_Glider	0	11	5	0	0	0.000228938	0.00559117	csa3; CRISPR-associated protein Csa3
	K10947	Environmental	Mahogany_Glider	0	11	5	0	0	0.000228938	0.00559117	padR; PadR family transcriptional regulator, regulatory protein PadR
	K01066	Environmental	Mahogany_Glider	0	11	5	0	0	0.000228938	0.00559117	aes; acetyl esterase [EC:3.1.1.-]
	K03298	Environmental	Mahogany_Glider	11	0	0	5	inf	0.000228938	0.00559117	TC.DME; drug/metabolite transporter, DME family
	K02592	Environmental	Mahogany_Glider	0	11	5	0	0	0.000228938	0.00559117	nifN; nitrogenase molybdenum-iron protein NifN
	K19710	Environmental	Mahogany_Glider	0	11	5	0	0	0.000228938	0.00559117	E2.7.7.53; ATP adenylyltransferase [EC:2.7.7.53]
	K02587	Environmental	Mahogany_Glider	0	11	5	0	0	0.000228938	0.00559117	nifE; nitrogenase molybdenum-cofactor synthesis protein NifE
	K01533	Environmental	Mahogany_Glider	0	11	5	0	0	0.000228938	0.00559117	copB; Cu2+-exporting ATPase [EC:3.6.3.4]
	K02586	Environmental	Mahogany_Glider	1	10	5	0	0	0.00137363	0.0222002	nifD; nitrogenase molybdenum-iron protein alpha chain [EC:1.18.6.1]
	K20265	Environmental	Mahogany_Glider	1	10	5	0	0	0.00137363	0.0222002	gadC; glutamate:GABA antiporter
	K19055	Environmental	Mahogany_Glider	1	10	5	0	0	0.00137363	0.0222002	prdX, proX; Ala-tRNA(Pro) deacylase [EC:3.1.1.-]
	K01749	Environmental	Mahogany_Glider	1	10	5	0	0	0.00137363	0.0222002	hemC, HMBS; hydroxymethylbilane synthase [EC:2.5.1.61]
	K02000	Environmental	Mahogany_Glider	10	1	0	5	inf	0.00137363	0.0222002	proV; glycine betaine/proline transport system ATP-binding protein [EC:3.6.3.32]
	K07112	Environmental	Mahogany_Glider	1	10	5	0	0	0.00137363	0.0222002	K07112; uncharacterized protein
	K02617	Environmental	Mahogany_Glider	10	1	0	5	inf	0.00137363	0.0222002	paaY; phenylacetic acid degradation protein
	K02591	Environmental	Mahogany_Glider	1	10	5	0	0	0.00137363	0.0222002	nifK; nitrogenase molybdenum-iron protein beta chain [EC:1.18.6.1]
	K01012	Environmental	Mahogany_Glider	1	10	5	0	0	0.00137363	0.0222002	bioB; biotin synthase [EC:2.8.1.6]
	K10761	Environmental	Mahogany_Glider	10	1	0	5	inf	0.00137363	0.0222002	THG1; tRNA(His) guanylyltransferase [EC:2.7.7.79]
	K04719	Environmental	Mahogany_Glider	1	10	5	0	0	0.00137363	0.0222002	bluB; 5,6-dimethylbenzimidazole synthase [EC:1.13.11.79]
	K02590	Environmental	Mahogany_Glider	1	10	5	0	0	0.00137363	0.0222002	nifHD2, nifI2; nitrogen regulatory protein PII 2
	K01091	Environmental	Mahogany_Glider	10	1	0	5	inf	0.00137363	0.0222002	gph; phosphoglycolate phosphatase [EC:3.1.3.18]
	K02589	Environmental	Mahogany_Glider	1	10	5	0	0	0.00137363	0.0222002	nifHD1, nifI1; nitrogen regulatory protein PII 1
	K06223	Environmental	Mahogany_Glider	1	10	5	0	0	0.00137363	0.0222002	dam; DNA adenine methylase [EC:2.1.1.72]
	K02001	Environmental	Mahogany_Glider	10	1	0	5	inf	0.00137363	0.0222002	proW; glycine betaine/proline transport system permease protein
	K03547	Environmental	Mahogany_Glider	1	10	5	0	0	0.00137363	0.0222002	sbcD, mre11; DNA repair protein SbcD/Mre11
	K04518	Environmental	Mahogany_Glider	10	1	0	5	inf	0.00137363	0.0222002	pheA2; prephenate dehydratase [EC:4.2.1.51]
	K12710	Environmental	Mahogany_Glider	1	10	5	0	0	0.00137363	0.0222002	novU; C-methyltransferase [EC:2.1.1.-]
	K01485	Environmental	Mahogany_Glider	10	1	0	5	inf	0.00137363	0.0222002	codA; cytosine/creatinine deaminase [EC:3.5.4.1 3.5.4.21]
	K01843	Environmental	Mahogany_Glider	10	1	0	5	inf	0.00137363	0.0222002	kamA; lysine 2,3-aminomutase [EC:5.4.3.2]
	K03924	Environmental	Mahogany_Glider	10	1	0	5	inf	0.00137363	0.0222002	moxR; MoxR-like ATPase [EC:3.6.3.-]
	K08168	Environmental	Mahogany_Glider	1	10	5	0	0	0.00137363	0.0222002	tetB; MFS transporter, DHA2 family, metal-tetracycline-proton antiporter
	K06923	Environmental	Mahogany_Glider	0	11	4	1	0	0.00274725	0.0363763	K06923; uncharacterized protein
	K00203	Environmental	Mahogany_Glider	11	0	1	4	inf	0.00274725	0.0363763	fwdD, fmdD; formylmethanofuran dehydrogenase subunit D [EC:1.2.7.12]
	K15449	Environmental	Mahogany_Glider	11	0	1	4	inf	0.00274725	0.0363763	TYW1; tRNA wybutosine-synthesizing protein 1 [EC:4.1.3.44]
	K16052	Environmental	Mahogany_Glider	0	11	4	1	0	0.00274725	0.0363763	ynaI, mscMJ; MscS family membrane protein
	K00382	Environmental	Mahogany_Glider	11	0	1	4	inf	0.00274725	0.0363763	DLD, lpd, pdhD; dihydrolipoamide dehydrogenase [EC:1.8.1.4]
	K08971	Environmental	Mahogany_Glider	11	0	1	4	inf	0.00274725	0.0363763	K08971; putative membrane protein
	K00299	Environmental	Mahogany_Glider	0	11	4	1	0	0.00274725	0.0363763	ssuE; FMN reductase [EC:1.5.1.38]
	K02232	Environmental	Mahogany_Glider	0	11	4	1	0	0.00274725	0.0363763	cobQ, cbiP; adenosylcobyric acid synthase [EC:6.3.5.10]
	K01678	Environmental	Mahogany_Glider	11	0	1	4	inf	0.00274725	0.0363763	E4.2.1.2AB, fumB; fumarate hydratase subunit beta [EC:4.2.1.2]
	K06857	Environmental	Mahogany_Glider	11	0	1	4	inf	0.00274725	0.0363763	tupC, vupC; tungstate transport system ATP-binding protein [EC:3.6.3.55]
	K10713	Environmental	Mahogany_Glider	0	11	4	1	0	0.00274725	0.0363763	fae; 5,6,7,8-tetrahydromethanopterin hydro-lyase [EC:4.2.1.147]
	K01754	Environmental	Mahogany_Glider	0	11	4	1	0	0.00274725	0.0363763	E4.3.1.19, ilvA, tdcB; threonine dehydratase [EC:4.3.1.19]
	K08678	Environmental	Mahogany_Glider	0	11	4	1	0	0.00274725	0.0363763	UXS1, uxs; UDP-glucuronate decarboxylase [EC:4.1.1.35]
	K06888	Environmental	Mahogany_Glider	0	11	4	1	0	0.00274725	0.0363763	K06888; uncharacterized protein
	K00760	Environmental	Mahogany_Glider	0	11	4	1	0	0.00274725	0.0363763	hprT, hpt, HPRT1; hypoxanthine phosphoribosyltransferase [EC:2.4.2.8]
	K00203	Environmental	Ptarmigan	11	0	0	3	inf	0.00274725	0.0255593	fwdD, fmdD; formylmethanofuran dehydrogenase subunit D [EC:1.2.7.12]
	K07991	Environmental	Ptarmigan	11	0	0	3	inf	0.00274725	0.0255593	flaK-A, flaK; archaeal preflagellin peptidase FlaK [EC:3.4.23.52]
	K01975	Environmental	Ptarmigan	11	0	0	3	inf	0.00274725	0.0255593	thpR; RNA 2',3'-cyclic 3'-phosphodiesterase [EC:3.1.4.58]
	K00123	Environmental	Ptarmigan	11	0	0	3	inf	0.00274725	0.0255593	fdoG, fdhF, fdwA; formate dehydrogenase major subunit [EC:1.17.1.9]
	K06933	Environmental	Ptarmigan	11	0	0	3	inf	0.00274725	0.0255593	K06933; uncharacterized protein
	K05568	Environmental	Ptarmigan	11	0	0	3	inf	0.00274725	0.0255593	mnhD, mrpD; multicomponent Na+:H+ antiporter subunit D
	K00973	Environmental	Ptarmigan	11	0	0	3	inf	0.00274725	0.0255593	E2.7.7.24, rfbA, rffH; glucose-1-phosphate thymidylyltransferase [EC:2.7.7.24]
	K01523	Environmental	Ptarmigan	11	0	0	3	inf	0.00274725	0.0255593	hisE; phosphoribosyl-ATP pyrophosphohydrolase [EC:3.6.1.31]
	K01912	Environmental	Ptarmigan	11	0	0	3	inf	0.00274725	0.0255593	paaK; phenylacetate-CoA ligase [EC:6.2.1.30]
	K10978	Environmental	Ptarmigan	11	0	0	3	inf	0.00274725	0.0255593	aksF; methanogen homoisocitrate dehydrogenase [EC:1.1.1.87 1.1.1.-]
	K00179	Environmental	Ptarmigan	11	0	0	3	inf	0.00274725	0.0255593	iorA; indolepyruvate ferredoxin oxidoreductase, alpha subunit [EC:1.2.7.8]
	K18023	Environmental	Ptarmigan	11	0	0	3	inf	0.00274725	0.0255593	mbhJ; membrane-bound hydrogenase subunit mbhJ [EC:1.12.7.2]
	K18017	Environmental	Ptarmigan	11	0	0	3	inf	0.00274725	0.0255593	mbhK; membrane-bound hydrogenase subunit beta [EC:1.12.7.2]
	K01439	Environmental	Ptarmigan	11	0	0	3	inf	0.00274725	0.0255593	dapE; succinyl-diaminopimelate desuccinylase [EC:3.5.1.18]
	K05566	Environmental	Ptarmigan	11	0	0	3	inf	0.00274725	0.0255593	mnhB, mrpB; multicomponent Na+:H+ antiporter subunit B
	K04720	Environmental	Ptarmigan	11	0	0	3	inf	0.00274725	0.0255593	cobD; threonine-phosphate decarboxylase [EC:4.1.1.81]
	K01586	Environmental	Ptarmigan	11	0	0	3	inf	0.00274725	0.0255593	lysA; diaminopimelate decarboxylase [EC:4.1.1.20]
	K03387	Environmental	Ptarmigan	11	0	0	3	inf	0.00274725	0.0255593	ahpF; alkyl hydroperoxide reductase subunit F [EC:1.6.4.-]
	K04069	Environmental	Ptarmigan	11	0	0	3	inf	0.00274725	0.0255593	pflA, pflC, pflE; pyruvate formate lyase activating enzyme [EC:1.97.1.4]
	K05936	Environmental	Ptarmigan	11	0	0	3	inf	0.00274725	0.0255593	cobM, cbiF; precorrin-4/cobalt-precorrin-4 C11-methyltransferase [EC:2.1.1.133 2.1.1.271]
	K04042	Environmental	Ptarmigan	11	0	0	3	inf	0.00274725	0.0255593	glmU; bifunctional UDP-N-acetylglucosamine pyrophosphorylase / Glucosamine-1-phosphate N-acetyltransferase [EC:2.7.7.23 2.3.1.157]
	K16793	Environmental	Ptarmigan	11	0	0	3	inf	0.00274725	0.0255593	aksE; methanogen homoaconitase small subunit [EC:4.2.1.114]
	K02924	Environmental	Ptarmigan	11	0	0	3	inf	0.00274725	0.0255593	RP-L39e, RPL39; large subunit ribosomal protein L39e
	K18237	Environmental	Ptarmigan	11	0	0	3	inf	0.00274725	0.0255593	K18237; ribose 1,5-bisphosphate isomerase [EC:5.3.1.29]
	K00390	Environmental	Ptarmigan	11	0	0	3	inf	0.00274725	0.0255593	cysH; phosphoadenosine phosphosulfate reductase [EC:1.8.4.8 1.8.4.10]
	K00930	Environmental	Ptarmigan	11	0	0	3	inf	0.00274725	0.0255593	argB; acetylglutamate kinase [EC:2.7.2.8]
	K03523	Environmental	Ptarmigan	11	0	0	3	inf	0.00274725	0.0255593	bioY; biotin transport system substrate-specific component
	K16786	Environmental	Ptarmigan	11	0	0	3	inf	0.00274725	0.0255593	ecfA1; energy-coupling factor transport system ATP-binding protein [EC:3.6.3.-]
	K01677	Environmental	Ptarmigan	11	0	0	3	inf	0.00274725	0.0255593	E4.2.1.2AA, fumA; fumarate hydratase subunit alpha [EC:4.2.1.2]
	K00013	Environmental	Ptarmigan	11	0	0	3	inf	0.00274725	0.0255593	hisD; histidinol dehydrogenase [EC:1.1.1.23]
	K05569	Environmental	Ptarmigan	11	0	0	3	inf	0.00274725	0.0255593	mnhE, mrpE; multicomponent Na+:H+ antiporter subunit E
	K00145	Environmental	Ptarmigan	11	0	0	3	inf	0.00274725	0.0255593	argC; N-acetyl-gamma-glutamyl-phosphate reductase [EC:1.2.1.38]
	K07502	Environmental	Ptarmigan	11	0	0	3	inf	0.00274725	0.0255593	yprB; uncharacterized protein
	K08971	Environmental	Ptarmigan	11	0	0	3	inf	0.00274725	0.0255593	K08971; putative membrane protein
	K01778	Environmental	Ptarmigan	11	0	0	3	inf	0.00274725	0.0255593	dapF; diaminopimelate epimerase [EC:5.1.1.7]
	K16785	Environmental	Ptarmigan	11	0	0	3	inf	0.00274725	0.0255593	ecfT; energy-coupling factor transport system permease protein
	K05571	Environmental	Ptarmigan	11	0	0	3	inf	0.00274725	0.0255593	mnhG, mrpG; multicomponent Na+:H+ antiporter subunit G
	K00215	Environmental	Ptarmigan	11	0	0	3	inf	0.00274725	0.0255593	dapB; 4-hydroxy-tetrahydrodipicolinate reductase [EC:1.17.1.8]
	K01687	Environmental	Ptarmigan	11	0	0	3	inf	0.00274725	0.0255593	ilvD; dihydroxy-acid dehydratase [EC:4.2.1.9]
	K04477	Environmental	Ptarmigan	11	0	0	3	inf	0.00274725	0.0255593	ycdX; putative hydrolase
	K01486	Environmental	Ptarmigan	11	0	0	3	inf	0.00274725	0.0255593	ade; adenine deaminase [EC:3.5.4.2]
	K01704	Environmental	Ptarmigan	11	0	0	3	inf	0.00274725	0.0255593	leuD, IPMI-S; 3-isopropylmalate/(R)-2-methylmalate dehydratase small subunit [EC:4.2.1.33 4.2.1.35]
	K03498	Environmental	Ptarmigan	11	0	0	3	inf	0.00274725	0.0255593	trkH, trkG, ktrB; trk system potassium uptake protein
	K00620	Environmental	Ptarmigan	11	0	0	3	inf	0.00274725	0.0255593	argJ; glutamate N-acetyltransferase / amino-acid N-acetyltransferase [EC:2.3.1.35 2.3.1.1]
	K07075	Environmental	Ptarmigan	11	0	0	3	inf	0.00274725	0.0255593	K07075; uncharacterized protein
	K02009	Environmental	Ptarmigan	11	0	0	3	inf	0.00274725	0.0255593	cbiN; cobalt/nickel transport protein
	K01653	Environmental	Ptarmigan	11	0	0	3	inf	0.00274725	0.0255593	E2.2.1.6S, ilvH, ilvN; acetolactate synthase I/III small subunit [EC:2.2.1.6]
	K01247	Environmental	Ptarmigan	0	11	3	0	0	0.00274725	0.0255593	alkA; DNA-3-methyladenine glycosylase II [EC:3.2.2.21]
	K06910	Environmental	Ptarmigan	11	0	0	3	inf	0.00274725	0.0255593	K06910; uncharacterized protein
	K00820	Environmental	Ptarmigan	11	0	0	3	inf	0.00274725	0.0255593	glmS, GFPT; glucosamine---fructose-6-phosphate aminotransferase (isomerizing) [EC:2.6.1.16]
	K01703	Environmental	Ptarmigan	11	0	0	3	inf	0.00274725	0.0255593	leuC, IPMI-L; 3-isopropylmalate/(R)-2-methylmalate dehydratase large subunit [EC:4.2.1.33 4.2.1.35]
	K14475	Environmental	Ptarmigan	11	0	0	3	inf	0.00274725	0.0255593	ICP; inhibitor of cysteine peptidase
	K05521	Environmental	Ptarmigan	11	0	0	3	inf	0.00274725	0.0255593	draG; ADP-ribosyl-[dinitrogen reductase] hydrolase [EC:3.2.2.24]
	K07005	Environmental	Ptarmigan	11	0	0	3	inf	0.00274725	0.0255593	K07005; uncharacterized protein
	K05567	Environmental	Ptarmigan	11	0	0	3	inf	0.00274725	0.0255593	mnhC, mrpC; multicomponent Na+:H+ antiporter subunit C
	K02217	Environmental	Ptarmigan	0	11	3	0	0	0.00274725	0.0255593	ftnA, ftn; ferritin [EC:1.16.3.2]
	K18218	Environmental	Ptarmigan	0	11	3	0	0	0.00274725	0.0255593	tet35; tetracycline resistance efflux pump
	K00180	Environmental	Ptarmigan	11	0	0	3	inf	0.00274725	0.0255593	iorB; indolepyruvate ferredoxin oxidoreductase, beta subunit [EC:1.2.7.8]
	K00759	Environmental	Ptarmigan	11	0	0	3	inf	0.00274725	0.0255593	APRT, apt; adenine phosphoribosyltransferase [EC:2.4.2.7]
	K01902	Environmental	Ptarmigan	11	0	0	3	inf	0.00274725	0.0255593	sucD; succinyl-CoA synthetase alpha subunit [EC:6.2.1.5]
	K01678	Environmental	Ptarmigan	11	0	0	3	inf	0.00274725	0.0255593	E4.2.1.2AB, fumB; fumarate hydratase subunit beta [EC:4.2.1.2]
	K07090	Environmental	Ptarmigan	11	0	0	3	inf	0.00274725	0.0255593	K07090; uncharacterized protein
	K07103	Environmental	Ptarmigan	11	0	0	3	inf	0.00274725	0.0255593	K07103; uncharacterized protein
	K03639	Environmental	Ptarmigan	11	0	0	3	inf	0.00274725	0.0255593	moaA, CNX2; GTP 3',8-cyclase [EC:4.1.99.22]
	K03787	Environmental	Ptarmigan	11	0	0	3	inf	0.00274725	0.0255593	surE; 5'-nucleotidase [EC:3.1.3.5]
	K01496	Environmental	Ptarmigan	11	0	0	3	inf	0.00274725	0.0255593	hisI; phosphoribosyl-AMP cyclohydrolase [EC:3.5.4.19]
	K03564	Environmental	Ptarmigan	11	0	0	3	inf	0.00274725	0.0255593	BCP, PRXQ, DOT5; peroxiredoxin Q/BCP [EC:1.11.1.15]
	K03654	Environmental	Ptarmigan	11	0	0	3	inf	0.00274725	0.0255593	recQ; ATP-dependent DNA helicase RecQ [EC:3.6.4.12]
	K06889	Environmental	Ptarmigan	11	0	0	3	inf	0.00274725	0.0255593	K06889; uncharacterized protein
	K02501	Environmental	Ptarmigan	11	0	0	3	inf	0.00274725	0.0255593	hisH; imidazole glycerol-phosphate synthase subunit HisH [EC:4.3.2.10]
	K05570	Environmental	Ptarmigan	11	0	0	3	inf	0.00274725	0.0255593	mnhF, mrpF; multicomponent Na+:H+ antiporter subunit F
	K06857	Environmental	Ptarmigan	11	0	0	3	inf	0.00274725	0.0255593	tupC, vupC; tungstate transport system ATP-binding protein [EC:3.6.3.55]
	K02224	Environmental	Ptarmigan	11	0	0	3	inf	0.00274725	0.0255593	cobB-cbiA; cobyrinic acid a,c-diamide synthase [EC:6.3.5.9 6.3.5.11]
	K18931	Environmental	Ptarmigan	11	0	0	3	inf	0.00274725	0.0255593	ampp; AMP phosphorylase [EC:2.4.2.57]
	K14652	Environmental	Ptarmigan	11	0	0	3	inf	0.00274725	0.0255593	ribBA; 3,4-dihydroxy 2-butanone 4-phosphate synthase / GTP cyclohydrolase II [EC:4.1.99.12 3.5.4.25]
	K03769	Environmental	Ptarmigan	11	0	0	3	inf	0.00274725	0.0255593	ppiC; peptidyl-prolyl cis-trans isomerase C [EC:5.2.1.8]
	K00052	Environmental	Ptarmigan	11	0	0	3	inf	0.00274725	0.0255593	leuB, IMDH; 3-isopropylmalate dehydrogenase [EC:1.1.1.85]
	K16792	Environmental	Ptarmigan	11	0	0	3	inf	0.00274725	0.0255593	aksD; methanogen homoaconitase large subunit [EC:4.2.1.114]
	K03307	Environmental	Ptarmigan	11	0	0	3	inf	0.00274725	0.0255593	TC.SSS; solute:Na+ symporter, SSS family
	K10206	Environmental	Ptarmigan	11	0	0	3	inf	0.00274725	0.0255593	E2.6.1.83; LL-diaminopimelate aminotransferase [EC:2.6.1.83]
	K03630	Environmental	Ptarmigan	11	0	0	3	inf	0.00274725	0.0255593	radC; DNA repair protein RadC
	K02004	Environmental	Ptarmigan	11	0	0	3	inf	0.00274725	0.0255593	ABC.CD.P; putative ABC transport system permease protein
	K12267	Environmental	Ptarmigan	11	0	0	3	inf	0.00274725	0.0255593	msrAB; peptide methionine sulfoxide reductase msrA/msrB [EC:1.8.4.11 1.8.4.12]
	K06990	Environmental	Ptarmigan	11	0	0	3	inf	0.00274725	0.0255593	MEMO1; MEMO1 family protein
	K00666	Environmental	Ptarmigan	11	0	0	3	inf	0.00274725	0.0255593	ACSF2; fatty-acyl-CoA synthase [EC:6.2.1.-]
	K02032	Environmental	Ptarmigan	11	0	0	3	inf	0.00274725	0.0255593	ABC.PE.A1; peptide/nickel transport system ATP-binding protein
	K10713	Environmental	Ptarmigan	0	11	3	0	0	0.00274725	0.0255593	fae; 5,6,7,8-tetrahydromethanopterin hydro-lyase [EC:4.2.1.147]
	K00003	Environmental	Ptarmigan	11	0	0	3	inf	0.00274725	0.0255593	hom; homoserine dehydrogenase [EC:1.1.1.3]
	K07464	Environmental	Ptarmigan	11	0	0	3	inf	0.00274725	0.0255593	cas4; CRISPR-associated exonuclease Cas4 [EC:3.1.12.1]
	K02896	Environmental	Ptarmigan	11	0	0	3	inf	0.00274725	0.0255593	RP-L24e, RPL24; large subunit ribosomal protein L24e
	K00765	Environmental	Ptarmigan	11	0	0	3	inf	0.00274725	0.0255593	hisG; ATP phosphoribosyltransferase [EC:2.4.2.17]
	K18016	Environmental	Ptarmigan	11	0	0	3	inf	0.00274725	0.0255593	mbhL; membrane-bound hydrogenase subunit alpha [EC:1.12.7.2]
	K07725	Environmental	Ptarmigan	0	11	3	0	0	0.00274725	0.0255593	csa3; CRISPR-associated protein Csa3
	K09138	Environmental	Ptarmigan	11	0	0	3	inf	0.00274725	0.0255593	K09138; uncharacterized protein
	K00571	Environmental	Ptarmigan	11	0	0	3	inf	0.00274725	0.0255593	E2.1.1.72; site-specific DNA-methyltransferase (adenine-specific) [EC:2.1.1.72]
	K07744	Environmental	Ptarmigan	11	0	0	3	inf	0.00274725	0.0255593	K07744; transcriptional regulator
	K00077	Environmental	Ptarmigan	11	0	0	3	inf	0.00274725	0.0255593	panE, apbA; 2-dehydropantoate 2-reductase [EC:1.1.1.169]
	K08169	Environmental	Ptarmigan	11	0	0	3	inf	0.00274725	0.0255593	yebQ; MFS transporter, DHA2 family, multidrug resistance protein
	K00261	Environmental	Ptarmigan	11	0	0	3	inf	0.00274725	0.0255593	GLUD1_2, gdhA; glutamate dehydrogenase (NAD(P)+) [EC:1.4.1.3]
	K03399	Environmental	Ptarmigan	11	0	0	3	inf	0.00274725	0.0255593	cbiE; cobalt-precorrin-7 (C5)-methyltransferase [EC:2.1.1.289]
	K02500	Environmental	Ptarmigan	11	0	0	3	inf	0.00274725	0.0255593	hisF; imidazole glycerol-phosphate synthase subunit HisF [EC:4.3.2.10]
	K01895	Environmental	Ptarmigan	11	0	0	3	inf	0.00274725	0.0255593	ACSS, acs; acetyl-CoA synthetase [EC:6.2.1.1]
	K03298	Environmental	Ptarmigan	11	0	0	3	inf	0.00274725	0.0255593	TC.DME; drug/metabolite transporter, DME family
	K03394	Environmental	Ptarmigan	11	0	0	3	inf	0.00274725	0.0255593	cobI-cbiL; precorrin-2/cobalt-factor-2 C20-methyltransferase [EC:2.1.1.130 2.1.1.151]
	K00177	Environmental	Ptarmigan	11	0	0	3	inf	0.00274725	0.0255593	korC, oorC; 2-oxoglutarate ferredoxin oxidoreductase subunit gamma [EC:1.2.7.3]
	K14445	Environmental	Ptarmigan	11	0	0	3	inf	0.00274725	0.0255593	SLC13A2_3_5; solute carrier family 13 (sodium-dependent dicarboxylate transporter), member 2/3/5
	K00760	Environmental	Ptarmigan	0	11	3	0	0	0.00274725	0.0255593	hprT, hpt, HPRT1; hypoxanthine phosphoribosyltransferase [EC:2.4.2.8]
	K03537	Environmental	Ptarmigan	11	0	0	3	inf	0.00274725	0.0255593	POP5; ribonuclease P/MRP protein subunit POP5 [EC:3.1.26.5]
	K03750	Environmental	Ptarmigan	11	0	0	3	inf	0.00274725	0.0255593	moeA; molybdopterin molybdotransferase [EC:2.10.1.1]
	K01714	Environmental	Ptarmigan	11	0	0	3	inf	0.00274725	0.0255593	dapA; 4-hydroxy-tetrahydrodipicolinate synthase [EC:4.3.3.7]
	K02191	Environmental	Ptarmigan	11	0	0	3	inf	0.00274725	0.0255593	cbiT; cobalt-precorrin-6B (C15)-methyltransferase [EC:2.1.1.196]
	K06966	Environmental	Ptarmigan	11	0	0	3	inf	0.00274725	0.0255593	ppnN; pyrimidine/purine-5'-nucleotide nucleosidase [EC:3.2.2.10 3.2.2.-]
	K02824	Environmental	Water_Buffalo	0	11	3	0	0	0.00274725	0.041557	pyrP, uraA; uracil permease
	K06937	Environmental	Water_Buffalo	11	0	0	3	inf	0.00274725	0.041557	K06937; 7,8-dihydro-6-hydroxymethylpterin dimethyltransferase [EC:2.1.1.-]
	K08315	Environmental	Water_Buffalo	11	0	0	3	inf	0.00274725	0.041557	hycI; hydrogenase 3 maturation protease [EC:3.4.23.51]
	K11041	Environmental	Water_Buffalo	0	11	3	0	0	0.00274725	0.041557	eta; exfoliative toxin A/B
	K06933	Environmental	Water_Buffalo	11	0	0	3	inf	0.00274725	0.041557	K06933; uncharacterized protein
	K09125	Environmental	Water_Buffalo	0	11	3	0	0	0.00274725	0.041557	K09125; uncharacterized protein
	K05568	Environmental	Water_Buffalo	11	0	0	3	inf	0.00274725	0.041557	mnhD, mrpD; multicomponent Na+:H+ antiporter subunit D
	K00239	Environmental	Water_Buffalo	0	11	3	0	0	0.00274725	0.041557	sdhA, frdA; succinate dehydrogenase / fumarate reductase, flavoprotein subunit [EC:1.3.5.1 1.3.5.4]
	K01442	Environmental	Water_Buffalo	0	11	3	0	0	0.00274725	0.041557	E3.5.1.24; choloylglycine hydrolase [EC:3.5.1.24]
	K10978	Environmental	Water_Buffalo	11	0	0	3	inf	0.00274725	0.041557	aksF; methanogen homoisocitrate dehydrogenase [EC:1.1.1.87 1.1.1.-]
	K18023	Environmental	Water_Buffalo	11	0	0	3	inf	0.00274725	0.041557	mbhJ; membrane-bound hydrogenase subunit mbhJ [EC:1.12.7.2]
	K18017	Environmental	Water_Buffalo	11	0	0	3	inf	0.00274725	0.041557	mbhK; membrane-bound hydrogenase subunit beta [EC:1.12.7.2]
	K05566	Environmental	Water_Buffalo	11	0	0	3	inf	0.00274725	0.041557	mnhB, mrpB; multicomponent Na+:H+ antiporter subunit B
	K00868	Environmental	Water_Buffalo	0	11	3	0	0	0.00274725	0.041557	pdxK, pdxY; pyridoxine kinase [EC:2.7.1.35]
	K05936	Environmental	Water_Buffalo	11	0	0	3	inf	0.00274725	0.041557	cobM, cbiF; precorrin-4/cobalt-precorrin-4 C11-methyltransferase [EC:2.1.1.133 2.1.1.271]
	K16793	Environmental	Water_Buffalo	11	0	0	3	inf	0.00274725	0.041557	aksE; methanogen homoaconitase small subunit [EC:4.2.1.114]
	K17104	Environmental	Water_Buffalo	11	0	0	3	inf	0.00274725	0.041557	E2.5.1.41; phosphoglycerol geranylgeranyltransferase [EC:2.5.1.41]
	K16052	Environmental	Water_Buffalo	0	11	3	0	0	0.00274725	0.041557	ynaI, mscMJ; MscS family membrane protein
	K00657	Environmental	Water_Buffalo	0	11	3	0	0	0.00274725	0.041557	speG, SAT; diamine N-acetyltransferase [EC:2.3.1.57]
	K07045	Environmental	Water_Buffalo	0	11	3	0	0	0.00274725	0.041557	K07045; uncharacterized protein
	K07862	Environmental	Water_Buffalo	0	11	3	0	0	0.00274725	0.041557	sstT; serine/threonine transporter
	K08681	Environmental	Water_Buffalo	11	0	0	3	inf	0.00274725	0.041557	pdxT, pdx2; 5'-phosphate synthase pdxT subunit [EC:4.3.3.6]
	K18369	Environmental	Water_Buffalo	0	11	3	0	0	0.00274725	0.041557	adh2; alcohol dehydrogenase [EC:1.1.1.-]
	K05569	Environmental	Water_Buffalo	11	0	0	3	inf	0.00274725	0.041557	mnhE, mrpE; multicomponent Na+:H+ antiporter subunit E
	K05571	Environmental	Water_Buffalo	11	0	0	3	inf	0.00274725	0.041557	mnhG, mrpG; multicomponent Na+:H+ antiporter subunit G
	K02008	Environmental	Water_Buffalo	11	0	0	3	inf	0.00274725	0.041557	cbiQ; cobalt/nickel transport system permease protein
	K01687	Environmental	Water_Buffalo	11	0	0	3	inf	0.00274725	0.041557	ilvD; dihydroxy-acid dehydratase [EC:4.2.1.9]
	K01704	Environmental	Water_Buffalo	11	0	0	3	inf	0.00274725	0.041557	leuD, IPMI-S; 3-isopropylmalate/(R)-2-methylmalate dehydratase small subunit [EC:4.2.1.33 4.2.1.35]
	K02007	Environmental	Water_Buffalo	11	0	0	3	inf	0.00274725	0.041557	cbiM; cobalt/nickel transport system permease protein
	K02009	Environmental	Water_Buffalo	11	0	0	3	inf	0.00274725	0.041557	cbiN; cobalt/nickel transport protein
	K01653	Environmental	Water_Buffalo	11	0	0	3	inf	0.00274725	0.041557	E2.2.1.6S, ilvH, ilvN; acetolactate synthase I/III small subunit [EC:2.2.1.6]
	K14170	Environmental	Water_Buffalo	0	11	3	0	0	0.00274725	0.041557	pheA; chorismate mutase / prephenate dehydratase [EC:5.4.99.5 4.2.1.51]
	K00820	Environmental	Water_Buffalo	11	0	0	3	inf	0.00274725	0.041557	glmS, GFPT; glucosamine---fructose-6-phosphate aminotransferase (isomerizing) [EC:2.6.1.16]
	K11068	Environmental	Water_Buffalo	0	11	3	0	0	0.00274725	0.041557	hlyIII; hemolysin III
	K01703	Environmental	Water_Buffalo	11	0	0	3	inf	0.00274725	0.041557	leuC, IPMI-L; 3-isopropylmalate/(R)-2-methylmalate dehydratase large subunit [EC:4.2.1.33 4.2.1.35]
	K02232	Environmental	Water_Buffalo	0	11	3	0	0	0.00274725	0.041557	cobQ, cbiP; adenosylcobyric acid synthase [EC:6.3.5.10]
	K00761	Environmental	Water_Buffalo	0	11	3	0	0	0.00274725	0.041557	upp, UPRT; uracil phosphoribosyltransferase [EC:2.4.2.9]
	K05567	Environmental	Water_Buffalo	11	0	0	3	inf	0.00274725	0.041557	mnhC, mrpC; multicomponent Na+:H+ antiporter subunit C
	K03308	Environmental	Water_Buffalo	0	11	3	0	0	0.00274725	0.041557	TC.NSS; neurotransmitter:Na+ symporter, NSS family
	K00759	Environmental	Water_Buffalo	11	0	0	3	inf	0.00274725	0.041557	APRT, apt; adenine phosphoribosyltransferase [EC:2.4.2.7]
	K06885	Environmental	Water_Buffalo	11	0	0	3	inf	0.00274725	0.041557	K06885; uncharacterized protein
	K07552	Environmental	Water_Buffalo	0	11	3	0	0	0.00274725	0.041557	bcr, tcaB; MFS transporter, DHA1 family, multidrug resistance protein
	K01270	Environmental	Water_Buffalo	0	11	3	0	0	0.00274725	0.041557	pepD; dipeptidase D [EC:3.4.13.-]
	K09707	Environmental	Water_Buffalo	0	11	3	0	0	0.00274725	0.041557	K09707; uncharacterized protein
	K06889	Environmental	Water_Buffalo	11	0	0	3	inf	0.00274725	0.041557	K06889; uncharacterized protein
	K13038	Environmental	Water_Buffalo	11	0	0	3	inf	0.00274725	0.041557	coaBC, dfp; phosphopantothenoylcysteine decarboxylase / phosphopantothenate---cysteine ligase [EC:4.1.1.36 6.3.2.5]
	K05570	Environmental	Water_Buffalo	11	0	0	3	inf	0.00274725	0.041557	mnhF, mrpF; multicomponent Na+:H+ antiporter subunit F
	K02224	Environmental	Water_Buffalo	11	0	0	3	inf	0.00274725	0.041557	cobB-cbiA; cobyrinic acid a,c-diamide synthase [EC:6.3.5.9 6.3.5.11]
	K00052	Environmental	Water_Buffalo	11	0	0	3	inf	0.00274725	0.041557	leuB, IMDH; 3-isopropylmalate dehydrogenase [EC:1.1.1.85]
	K16792	Environmental	Water_Buffalo	11	0	0	3	inf	0.00274725	0.041557	aksD; methanogen homoaconitase large subunit [EC:4.2.1.114]
	K03575	Environmental	Water_Buffalo	11	0	0	3	inf	0.00274725	0.041557	mutY; A/G-specific adenine glycosylase [EC:3.2.2.31]
	K12267	Environmental	Water_Buffalo	11	0	0	3	inf	0.00274725	0.041557	msrAB; peptide methionine sulfoxide reductase msrA/msrB [EC:1.8.4.11 1.8.4.12]
	K02032	Environmental	Water_Buffalo	11	0	0	3	inf	0.00274725	0.041557	ABC.PE.A1; peptide/nickel transport system ATP-binding protein
	K07079	Environmental	Water_Buffalo	0	11	3	0	0	0.00274725	0.041557	K07079; uncharacterized protein
	K02006	Environmental	Water_Buffalo	11	0	0	3	inf	0.00274725	0.041557	cbiO; cobalt/nickel transport system ATP-binding protein
	K02896	Environmental	Water_Buffalo	11	0	0	3	inf	0.00274725	0.041557	RP-L24e, RPL24; large subunit ribosomal protein L24e
	K18016	Environmental	Water_Buffalo	11	0	0	3	inf	0.00274725	0.041557	mbhL; membrane-bound hydrogenase subunit alpha [EC:1.12.7.2]
	K00433	Environmental	Water_Buffalo	0	11	3	0	0	0.00274725	0.041557	cpo; non-heme chloroperoxidase [EC:1.11.1.10]
	K09138	Environmental	Water_Buffalo	11	0	0	3	inf	0.00274725	0.041557	K09138; uncharacterized protein
	K17105	Environmental	Water_Buffalo	11	0	0	3	inf	0.00274725	0.041557	E2.5.1.42; geranylgeranylglycerol-phosphate geranylgeranyltransferase [EC:2.5.1.42]
	K03424	Environmental	Water_Buffalo	0	11	3	0	0	0.00274725	0.041557	tatD; TatD DNase family protein [EC:3.1.21.-]
	K06215	Environmental	Water_Buffalo	11	0	0	3	inf	0.00274725	0.041557	pdxS, pdx1; pyridoxal 5'-phosphate synthase pdxS subunit [EC:4.3.3.6]
	K03399	Environmental	Water_Buffalo	11	0	0	3	inf	0.00274725	0.041557	cbiE; cobalt-precorrin-7 (C5)-methyltransferase [EC:2.1.1.289]
	K08255	Environmental	Water_Buffalo	0	11	3	0	0	0.00274725	0.041557	cdr; CoA-disulfide reductase [EC:1.8.1.14]
	K09497	Environmental	Water_Buffalo	11	0	0	3	inf	0.00274725	0.041557	CCT5; T-complex protein 1 subunit epsilon
	K03298	Environmental	Water_Buffalo	11	0	0	3	inf	0.00274725	0.041557	TC.DME; drug/metabolite transporter, DME family
	K03394	Environmental	Water_Buffalo	11	0	0	3	inf	0.00274725	0.041557	cobI-cbiL; precorrin-2/cobalt-factor-2 C20-methyltransferase [EC:2.1.1.130 2.1.1.151]
	K19710	Environmental	Water_Buffalo	0	11	3	0	0	0.00274725	0.041557	E2.7.7.53; ATP adenylyltransferase [EC:2.7.7.53]
	K03750	Environmental	Water_Buffalo	11	0	0	3	inf	0.00274725	0.041557	moeA; molybdopterin molybdotransferase [EC:2.10.1.1]
	K02191	Environmental	Water_Buffalo	11	0	0	3	inf	0.00274725	0.041557	cbiT; cobalt-precorrin-6B (C15)-methyltransferase [EC:2.1.1.196]
	K06966	Environmental	Water_Buffalo	11	0	0	3	inf	0.00274725	0.041557	ppnN; pyrimidine/purine-5'-nucleotide nucleosidase [EC:3.2.2.10 3.2.2.-]
	K02824	Wombat	Environmental	6	0	0	11	inf	8.08016e-05	0.00135871	pyrP, uraA; uracil permease
	K03658	Wombat	Environmental	6	0	0	11	inf	8.08016e-05	0.00135871	helD; DNA helicase IV [EC:3.6.4.12]
	K03538	Wombat	Environmental	0	6	11	0	0	8.08016e-05	0.00135871	POP4, RPP29; ribonuclease P protein subunit POP4 [EC:3.1.26.5]
	K01155	Wombat	Environmental	6	0	0	11	inf	8.08016e-05	0.00135871	E3.1.21.4; type II restriction enzyme [EC:3.1.21.4]
	K11041	Wombat	Environmental	6	0	0	11	inf	8.08016e-05	0.00135871	eta; exfoliative toxin A/B
	K00973	Wombat	Environmental	0	6	11	0	0	8.08016e-05	0.00135871	E2.7.7.24, rfbA, rffH; glucose-1-phosphate thymidylyltransferase [EC:2.7.7.24]
	K11725	Wombat	Environmental	6	0	0	11	inf	8.08016e-05	0.00135871	LHPP; phospholysine phosphohistidine inorganic pyrophosphate phosphatase [EC:3.6.1.1 3.1.3.-]
	K10978	Wombat	Environmental	0	6	11	0	0	8.08016e-05	0.00135871	aksF; methanogen homoisocitrate dehydrogenase [EC:1.1.1.87 1.1.1.-]
	K09817	Wombat	Environmental	6	0	0	11	inf	8.08016e-05	0.00135871	znuC; zinc transport system ATP-binding protein [EC:3.6.3.-]
	K00131	Wombat	Environmental	6	0	0	11	inf	8.08016e-05	0.00135871	gapN; glyceraldehyde-3-phosphate dehydrogenase (NADP+) [EC:1.2.1.9]
	K09816	Wombat	Environmental	6	0	0	11	inf	8.08016e-05	0.00135871	znuB; zinc transport system permease protein
	K07574	Wombat	Environmental	6	0	0	11	inf	8.08016e-05	0.00135871	yhbY; RNA-binding protein
	K04042	Wombat	Environmental	0	6	11	0	0	8.08016e-05	0.00135871	glmU; bifunctional UDP-N-acetylglucosamine pyrophosphorylase / Glucosamine-1-phosphate N-acetyltransferase [EC:2.7.7.23 2.3.1.157]
	K14136	Wombat	Environmental	6	0	0	11	inf	8.08016e-05	0.00135871	K14136; decaprenyl-phosphate phosphoribosyltransferase [EC:2.4.2.45]
	K16793	Wombat	Environmental	0	6	11	0	0	8.08016e-05	0.00135871	aksE; methanogen homoaconitase small subunit [EC:4.2.1.114]
	K03826	Wombat	Environmental	6	0	0	11	inf	8.08016e-05	0.00135871	yiaC; putative acetyltransferase [EC:2.3.1.-]
	K16052	Wombat	Environmental	6	0	0	11	inf	8.08016e-05	0.00135871	ynaI, mscMJ; MscS family membrane protein
	K19548	Wombat	Environmental	6	0	0	11	inf	8.08016e-05	0.00135871	bacC; dihydroanticapsin dehydrogenase [EC:1.1.1.385]
	K00657	Wombat	Environmental	6	0	0	11	inf	8.08016e-05	0.00135871	speG, SAT; diamine N-acetyltransferase [EC:2.3.1.57]
	K07124	Wombat	Environmental	6	0	0	11	inf	8.08016e-05	0.00135871	K07124; uncharacterized protein
	K13280	Wombat	Environmental	0	6	11	0	0	8.08016e-05	0.00135871	SEC11, sipW; signal peptidase I [EC:3.4.21.89]
	K07271	Wombat	Environmental	6	0	0	11	inf	8.08016e-05	0.00135871	licD; lipopolysaccharide cholinephosphotransferase [EC:2.7.8.-]
	K02858	Wombat	Environmental	6	0	0	11	inf	8.08016e-05	0.00135871	ribB, RIB3; 3,4-dihydroxy 2-butanone 4-phosphate synthase [EC:4.1.99.12]
	K01687	Wombat	Environmental	0	6	11	0	0	8.08016e-05	0.00135871	ilvD; dihydroxy-acid dehydratase [EC:4.2.1.9]
	K07646	Wombat	Environmental	6	0	0	11	inf	8.08016e-05	0.00135871	kdpD; two-component system, OmpR family, sensor histidine kinase KdpD [EC:2.7.13.3]
	K01653	Wombat	Environmental	0	6	11	0	0	8.08016e-05	0.00135871	E2.2.1.6S, ilvH, ilvN; acetolactate synthase I/III small subunit [EC:2.2.1.6]
	K01247	Wombat	Environmental	6	0	0	11	inf	8.08016e-05	0.00135871	alkA; DNA-3-methyladenine glycosylase II [EC:3.2.2.21]
	K10563	Wombat	Environmental	6	0	0	11	inf	8.08016e-05	0.00135871	mutM, fpg; formamidopyrimidine-DNA glycosylase [EC:3.2.2.23 4.2.99.18]
	K01584	Wombat	Environmental	6	0	0	11	inf	8.08016e-05	0.00135871	adiA; arginine decarboxylase [EC:4.1.1.19]
	K14170	Wombat	Environmental	6	0	0	11	inf	8.08016e-05	0.00135871	pheA; chorismate mutase / prephenate dehydratase [EC:5.4.99.5 4.2.1.51]
	K01546	Wombat	Environmental	6	0	0	11	inf	8.08016e-05	0.00135871	kdpA; K+-transporting ATPase ATPase A chain [EC:3.6.3.12]
	K06384	Wombat	Environmental	6	0	0	11	inf	8.08016e-05	0.00135871	spoIIM; stage II sporulation protein M
	K00820	Wombat	Environmental	0	6	11	0	0	8.08016e-05	0.00135871	glmS, GFPT; glucosamine---fructose-6-phosphate aminotransferase (isomerizing) [EC:2.6.1.16]
	K02232	Wombat	Environmental	6	0	0	11	inf	8.08016e-05	0.00135871	cobQ, cbiP; adenosylcobyric acid synthase [EC:6.3.5.10]
	K07386	Wombat	Environmental	6	0	0	11	inf	8.08016e-05	0.00135871	pepO; putative endopeptidase [EC:3.4.24.-]
	K03308	Wombat	Environmental	6	0	0	11	inf	8.08016e-05	0.00135871	TC.NSS; neurotransmitter:Na+ symporter, NSS family
	K02217	Wombat	Environmental	6	0	0	11	inf	8.08016e-05	0.00135871	ftnA, ftn; ferritin [EC:1.16.3.2]
	K18218	Wombat	Environmental	6	0	0	11	inf	8.08016e-05	0.00135871	tet35; tetracycline resistance efflux pump
	K00759	Wombat	Environmental	0	6	11	0	0	8.08016e-05	0.00135871	APRT, apt; adenine phosphoribosyltransferase [EC:2.4.2.7]
	K06901	Wombat	Environmental	6	0	0	11	inf	8.08016e-05	0.00135871	pbuG; putative MFS transporter, AGZA family, xanthine/uracil permease
	K09135	Wombat	Environmental	6	0	0	11	inf	8.08016e-05	0.00135871	K09135; uncharacterized protein
	K07107	Wombat	Environmental	6	0	0	11	inf	8.08016e-05	0.00135871	ybgC; acyl-CoA thioester hydrolase [EC:3.1.2.-]
	K18009	Wombat	Environmental	6	0	0	11	inf	8.08016e-05	0.00135871	budC; meso-butanediol dehydrogenase / (S,S)-butanediol dehydrogenase / diacetyl reductase [EC:1.1.1.- 1.1.1.76 1.1.1.304]
	K01270	Wombat	Environmental	6	0	0	11	inf	8.08016e-05	0.00135871	pepD; dipeptidase D [EC:3.4.13.-]
	K01496	Wombat	Environmental	0	6	11	0	0	8.08016e-05	0.00135871	hisI; phosphoribosyl-AMP cyclohydrolase [EC:3.5.4.19]
	K01841	Wombat	Environmental	6	0	0	11	inf	8.08016e-05	0.00135871	pepM; phosphoenolpyruvate phosphomutase [EC:5.4.2.9]
	K06889	Wombat	Environmental	0	6	11	0	0	8.08016e-05	0.00135871	K06889; uncharacterized protein
	K09790	Wombat	Environmental	6	0	0	11	inf	8.08016e-05	0.00135871	K09790; uncharacterized protein
	K14652	Wombat	Environmental	0	6	11	0	0	8.08016e-05	0.00135871	ribBA; 3,4-dihydroxy 2-butanone 4-phosphate synthase / GTP cyclohydrolase II [EC:4.1.99.12 3.5.4.25]
	K16792	Wombat	Environmental	0	6	11	0	0	8.08016e-05	0.00135871	aksD; methanogen homoaconitase large subunit [EC:4.2.1.114]
	K06984	Wombat	Environmental	6	0	0	11	inf	8.08016e-05	0.00135871	K06984; beta-ribofuranosylaminobenzene 5'-phosphate synthase [EC:2.4.2.54]
	K02032	Wombat	Environmental	0	6	11	0	0	8.08016e-05	0.00135871	ABC.PE.A1; peptide/nickel transport system ATP-binding protein
	K10713	Wombat	Environmental	6	0	0	11	inf	8.08016e-05	0.00135871	fae; 5,6,7,8-tetrahydromethanopterin hydro-lyase [EC:4.2.1.147]
	K19157	Wombat	Environmental	6	0	0	11	inf	8.08016e-05	0.00135871	yafQ; mRNA interferase YafQ [EC:3.1.-.-]
	K07079	Wombat	Environmental	6	0	0	11	inf	8.08016e-05	0.00135871	K07079; uncharacterized protein
	K06959	Wombat	Environmental	6	0	0	11	inf	8.08016e-05	0.00135871	tex; protein Tex
	K07078	Wombat	Environmental	6	0	0	11	inf	8.08016e-05	0.00135871	K07078; uncharacterized protein
	K09459	Wombat	Environmental	6	0	0	11	inf	8.08016e-05	0.00135871	E4.1.1.82; phosphonopyruvate decarboxylase [EC:4.1.1.82]
	K07725	Wombat	Environmental	6	0	0	11	inf	8.08016e-05	0.00135871	csa3; CRISPR-associated protein Csa3
	K01066	Wombat	Environmental	6	0	0	11	inf	8.08016e-05	0.00135871	aes; acetyl esterase [EC:3.1.1.-]
	K01547	Wombat	Environmental	6	0	0	11	inf	8.08016e-05	0.00135871	kdpB; K+-transporting ATPase ATPase B chain [EC:3.6.3.12]
	K03298	Wombat	Environmental	0	6	11	0	0	8.08016e-05	0.00135871	TC.DME; drug/metabolite transporter, DME family
	K19710	Wombat	Environmental	6	0	0	11	inf	8.08016e-05	0.00135871	E2.7.7.53; ATP adenylyltransferase [EC:2.7.7.53]
	K01533	Wombat	Environmental	6	0	0	11	inf	8.08016e-05	0.00135871	copB; Cu2+-exporting ATPase [EC:3.6.3.4]
	K00760	Wombat	Environmental	6	0	0	11	inf	8.08016e-05	0.00135871	hprT, hpt, HPRT1; hypoxanthine phosphoribosyltransferase [EC:2.4.2.8]
	K07343	Wombat	Environmental	0	6	10	1	0	0.000565611	0.00643972	tfoX; DNA transformation protein and related proteins
	K06147	Wombat	Environmental	0	6	10	1	0	0.000565611	0.00643972	ABCB-BAC; ATP-binding cassette, subfamily B, bacterial
	K02074	Wombat	Environmental	6	0	1	10	inf	0.000565611	0.00643972	ABC.ZM.A; zinc/manganese transport system ATP-binding protein
	K20265	Wombat	Environmental	6	0	1	10	inf	0.000565611	0.00643972	gadC; glutamate:GABA antiporter
	K19055	Wombat	Environmental	6	0	1	10	inf	0.000565611	0.00643972	prdX, proX; Ala-tRNA(Pro) deacylase [EC:3.1.1.-]
	K02075	Wombat	Environmental	6	0	1	10	inf	0.000565611	0.00643972	ABC.ZM.P; zinc/manganese transport system permease protein
	K01749	Wombat	Environmental	6	0	1	10	inf	0.000565611	0.00643972	hemC, HMBS; hydroxymethylbilane synthase [EC:2.5.1.61]
	K02000	Wombat	Environmental	0	6	10	1	0	0.000565611	0.00643972	proV; glycine betaine/proline transport system ATP-binding protein [EC:3.6.3.32]
	K02617	Wombat	Environmental	0	6	10	1	0	0.000565611	0.00643972	paaY; phenylacetic acid degradation protein
	K10977	Wombat	Environmental	0	6	10	1	0	0.000565611	0.00643972	aksA; methanogen homocitrate synthase [EC:2.3.3.14 2.3.3.-]
	K02031	Wombat	Environmental	0	6	10	1	0	0.000565611	0.00643972	ABC.PE.A; peptide/nickel transport system ATP-binding protein
	K02077	Wombat	Environmental	6	0	1	10	inf	0.000565611	0.00643972	ABC.ZM.S; zinc/manganese transport system substrate-binding protein
	K01012	Wombat	Environmental	6	0	1	10	inf	0.000565611	0.00643972	bioB; biotin synthase [EC:2.8.1.6]
	K10761	Wombat	Environmental	0	6	10	1	0	0.000565611	0.00643972	THG1; tRNA(His) guanylyltransferase [EC:2.7.7.79]
	K10823	Wombat	Environmental	6	0	1	10	inf	0.000565611	0.00643972	oppF; oligopeptide transport system ATP-binding protein
	K01091	Wombat	Environmental	0	6	10	1	0	0.000565611	0.00643972	gph; phosphoglycolate phosphatase [EC:3.1.3.18]
	K15583	Wombat	Environmental	6	0	1	10	inf	0.000565611	0.00643972	oppD; oligopeptide transport system ATP-binding protein
	K06223	Wombat	Environmental	6	0	1	10	inf	0.000565611	0.00643972	dam; DNA adenine methylase [EC:2.1.1.72]
	K03546	Wombat	Environmental	6	0	1	10	inf	0.000565611	0.00643972	sbcC, rad50; DNA repair protein SbcC/Rad50
	K01652	Wombat	Environmental	0	6	10	1	0	0.000565611	0.00643972	E2.2.1.6L, ilvB, ilvG, ilvI; acetolactate synthase I/II/III large subunit [EC:2.2.1.6]
	K02001	Wombat	Environmental	0	6	10	1	0	0.000565611	0.00643972	proW; glycine betaine/proline transport system permease protein
	K03431	Wombat	Environmental	0	6	10	1	0	0.000565611	0.00643972	glmM; phosphoglucosamine mutase [EC:5.4.2.10]
	K04518	Wombat	Environmental	0	6	10	1	0	0.000565611	0.00643972	pheA2; prephenate dehydratase [EC:4.2.1.51]
	K03183	Wombat	Environmental	6	0	1	10	inf	0.000565611	0.00643972	ubiE; demethylmenaquinone methyltransferase / 2-methoxy-6-polyprenyl-1,4-benzoquinol methylase [EC:2.1.1.163 2.1.1.201]
	K07335	Wombat	Environmental	6	0	1	10	inf	0.000565611	0.00643972	bmpA, bmpB, tmpC; basic membrane protein A and related proteins
	K01607	Wombat	Environmental	6	0	1	10	inf	0.000565611	0.00643972	pcaC; 4-carboxymuconolactone decarboxylase [EC:4.1.1.44]
	K01485	Wombat	Environmental	0	6	10	1	0	0.000565611	0.00643972	codA; cytosine/creatinine deaminase [EC:3.5.4.1 3.5.4.21]
	K01843	Wombat	Environmental	0	6	10	1	0	0.000565611	0.00643972	kamA; lysine 2,3-aminomutase [EC:5.4.3.2]
	K03924	Wombat	Environmental	0	6	10	1	0	0.000565611	0.00643972	moxR; MoxR-like ATPase [EC:3.6.3.-]
	K08166	Wombat	Environmental	6	0	1	10	inf	0.000565611	0.00643972	mmr; MFS transporter, DHA2 family, methylenomycin A resistance protein
	K08168	Wombat	Environmental	6	0	1	10	inf	0.000565611	0.00643972	tetB; MFS transporter, DHA2 family, metal-tetracycline-proton antiporter
	K09125	Wombat	Environmental	5	1	0	11	inf	0.000969619	0.0101903	K09125; uncharacterized protein
	K04114	Wombat	Environmental	5	1	0	11	inf	0.000969619	0.0101903	bcrA, badF; benzoyl-CoA reductase subunit A [EC:1.3.7.8]
	K07497	Wombat	Environmental	5	1	0	11	inf	0.000969619	0.0101903	K07497; putative transposase
	K19954	Wombat	Environmental	5	1	0	11	inf	0.000969619	0.0101903	adh1; alcohol dehydrogenase [EC:1.1.1.-]
	K02435	Wombat	Environmental	1	5	11	0	0	0.000969619	0.0101903	gatC, GATC; aspartyl-tRNA(Asn)/glutamyl-tRNA(Gln) amidotransferase subunit C [EC:6.3.5.6 6.3.5.7]
	K10947	Wombat	Environmental	5	1	0	11	inf	0.000969619	0.0101903	padR; PadR family transcriptional regulator, regulatory protein PadR
	K16868	Wombat	Environmental	5	1	0	11	inf	0.000969619	0.0101903	tehB; tellurite methyltransferase [EC:2.1.1.265]
	K11751	Wombat	Environmental	5	1	0	11	inf	0.000969619	0.0101903	ushA; 5'-nucleotidase / UDP-sugar diphosphatase [EC:3.1.3.5 3.6.1.45]
	K00661	Wombat	Environmental	6	0	2	9	inf	0.00226244	0.0211355	maa; maltose O-acetyltransferase [EC:2.3.1.79]
	K06911	Wombat	Environmental	0	6	9	2	0	0.00226244	0.0211355	K06911; uncharacterized protein
	K07003	Wombat	Environmental	6	0	2	9	inf	0.00226244	0.0211355	K07003; uncharacterized protein
	K03146	Wombat	Environmental	0	6	9	2	0	0.00226244	0.0211355	THI4, THI1; cysteine-dependent adenosine diphosphate thiazole synthase [EC:2.4.2.60]
	K02051	Wombat	Environmental	0	6	9	2	0	0.00226244	0.0211355	ABC.SN.S; NitT/TauT family transport system substrate-binding protein
	K09011	Wombat	Environmental	0	6	9	2	0	0.00226244	0.0211355	cimA; (R)-citramalate synthase [EC:2.3.1.182]
	K01537	Wombat	Environmental	0	6	9	2	0	0.00226244	0.0211355	E3.6.3.8; Ca2+-transporting ATPase [EC:3.6.3.8]
	K07315	Wombat	Environmental	0	6	9	2	0	0.00226244	0.0211355	rsbU_P; phosphoserine phosphatase RsbU/P [EC:3.1.3.3]
	K03655	Wombat	Environmental	0	6	9	2	0	0.00226244	0.0211355	recG; ATP-dependent DNA helicase RecG [EC:3.6.4.12]
	K00046	Wombat	Environmental	0	6	9	2	0	0.00226244	0.0211355	idnO; gluconate 5-dehydrogenase [EC:1.1.1.69]
	K02002	Wombat	Environmental	0	6	9	2	0	0.00226244	0.0211355	proX; glycine betaine/proline transport system substrate-binding protein
	K03458	Wombat	Environmental	6	0	2	9	inf	0.00226244	0.0211355	TC.NCS2; nucleobase:cation symporter-2, NCS2 family
	K03325	Wombat	Environmental	0	6	9	2	0	0.00226244	0.0211355	ACR3, arsB; arsenite transporter
	K07112	Wombat	Environmental	5	1	1	10	50	0.0054137	0.0489023	K07112; uncharacterized protein
	K19294	Wombat	Environmental	5	1	1	10	50	0.0054137	0.0489023	algI; alginate O-acetyltransferase complex protein AlgI
	K12994	Wombat	Environmental	5	1	1	10	50	0.0054137	0.0489023	wbdB, wbpY; mannosyl-N-acetyl-alpha-D-glucosaminyl-diphospho-ditrans,octacis-undecaprenol 3-alpha-mannosyltransferase / alpha-1,3-rhamnosyltransferase [EC:2.4.1.349 2.4.1.-]
	K03547	Wombat	Environmental	5	1	1	10	50	0.0054137	0.0489023	sbcD, mre11; DNA repair protein SbcD/Mre11
	K03658	Wombat	Goat	6	0	0	4	inf	0.0047619	0.0415846	helD; DNA helicase IV [EC:3.6.4.12]
	K06937	Wombat	Goat	6	0	0	4	inf	0.0047619	0.0415846	K06937; 7,8-dihydro-6-hydroxymethylpterin dimethyltransferase [EC:2.1.1.-]
	K03538	Wombat	Goat	0	6	4	0	0	0.0047619	0.0415846	POP4, RPP29; ribonuclease P protein subunit POP4 [EC:3.1.26.5]
	K00661	Wombat	Goat	6	0	0	4	inf	0.0047619	0.0415846	maa; maltose O-acetyltransferase [EC:2.3.1.79]
	K06147	Wombat	Goat	0	6	4	0	0	0.0047619	0.0415846	ABCB-BAC; ATP-binding cassette, subfamily B, bacterial
	K06933	Wombat	Goat	6	0	0	4	inf	0.0047619	0.0415846	K06933; uncharacterized protein
	K01821	Wombat	Goat	0	6	4	0	0	0.0047619	0.0415846	praC, xylH; 4-oxalocrotonate tautomerase [EC:5.3.2.6]
	K05568	Wombat	Goat	6	0	0	4	inf	0.0047619	0.0415846	mnhD, mrpD; multicomponent Na+:H+ antiporter subunit D
	K00973	Wombat	Goat	0	6	4	0	0	0.0047619	0.0415846	E2.7.7.24, rfbA, rffH; glucose-1-phosphate thymidylyltransferase [EC:2.7.7.24]
	K02074	Wombat	Goat	6	0	0	4	inf	0.0047619	0.0415846	ABC.ZM.A; zinc/manganese transport system ATP-binding protein
	K20265	Wombat	Goat	6	0	0	4	inf	0.0047619	0.0415846	gadC; glutamate:GABA antiporter
	K11725	Wombat	Goat	6	0	0	4	inf	0.0047619	0.0415846	LHPP; phospholysine phosphohistidine inorganic pyrophosphate phosphatase [EC:3.6.1.1 3.1.3.-]
	K07003	Wombat	Goat	6	0	0	4	inf	0.0047619	0.0415846	K07003; uncharacterized protein
	K01442	Wombat	Goat	0	6	4	0	0	0.0047619	0.0415846	E3.5.1.24; choloylglycine hydrolase [EC:3.5.1.24]
	K02124	Wombat	Goat	6	0	0	4	inf	0.0047619	0.0415846	ATPVK, ntpK, atpK; V/A-type H+/Na+-transporting ATPase subunit K
	K18023	Wombat	Goat	6	0	0	4	inf	0.0047619	0.0415846	mbhJ; membrane-bound hydrogenase subunit mbhJ [EC:1.12.7.2]
	K19055	Wombat	Goat	6	0	0	4	inf	0.0047619	0.0415846	prdX, proX; Ala-tRNA(Pro) deacylase [EC:3.1.1.-]
	K18017	Wombat	Goat	6	0	0	4	inf	0.0047619	0.0415846	mbhK; membrane-bound hydrogenase subunit beta [EC:1.12.7.2]
	K02075	Wombat	Goat	6	0	0	4	inf	0.0047619	0.0415846	ABC.ZM.P; zinc/manganese transport system permease protein
	K05566	Wombat	Goat	6	0	0	4	inf	0.0047619	0.0415846	mnhB, mrpB; multicomponent Na+:H+ antiporter subunit B
	K00868	Wombat	Goat	0	6	4	0	0	0.0047619	0.0415846	pdxK, pdxY; pyridoxine kinase [EC:2.7.1.35]
	K09817	Wombat	Goat	6	0	0	4	inf	0.0047619	0.0415846	znuC; zinc transport system ATP-binding protein [EC:3.6.3.-]
	K00131	Wombat	Goat	6	0	0	4	inf	0.0047619	0.0415846	gapN; glyceraldehyde-3-phosphate dehydrogenase (NADP+) [EC:1.2.1.9]
	K09816	Wombat	Goat	6	0	0	4	inf	0.0047619	0.0415846	znuB; zinc transport system permease protein
	K07574	Wombat	Goat	6	0	0	4	inf	0.0047619	0.0415846	yhbY; RNA-binding protein
	K04042	Wombat	Goat	0	6	4	0	0	0.0047619	0.0415846	glmU; bifunctional UDP-N-acetylglucosamine pyrophosphorylase / Glucosamine-1-phosphate N-acetyltransferase [EC:2.7.7.23 2.3.1.157]
	K17104	Wombat	Goat	6	0	0	4	inf	0.0047619	0.0415846	E2.5.1.41; phosphoglycerol geranylgeranyltransferase [EC:2.5.1.41]
	K19548	Wombat	Goat	6	0	0	4	inf	0.0047619	0.0415846	bacC; dihydroanticapsin dehydrogenase [EC:1.1.1.385]
	K07124	Wombat	Goat	6	0	0	4	inf	0.0047619	0.0415846	K07124; uncharacterized protein
	K07045	Wombat	Goat	0	6	4	0	0	0.0047619	0.0415846	K07045; uncharacterized protein
	K07862	Wombat	Goat	0	6	4	0	0	0.0047619	0.0415846	sstT; serine/threonine transporter
	K13280	Wombat	Goat	0	6	4	0	0	0.0047619	0.0415846	SEC11, sipW; signal peptidase I [EC:3.4.21.89]
	K08681	Wombat	Goat	6	0	0	4	inf	0.0047619	0.0415846	pdxT, pdx2; 5'-phosphate synthase pdxT subunit [EC:4.3.3.6]
	K18369	Wombat	Goat	0	6	4	0	0	0.0047619	0.0415846	adh2; alcohol dehydrogenase [EC:1.1.1.-]
	K05569	Wombat	Goat	6	0	0	4	inf	0.0047619	0.0415846	mnhE, mrpE; multicomponent Na+:H+ antiporter subunit E
	K07271	Wombat	Goat	6	0	0	4	inf	0.0047619	0.0415846	licD; lipopolysaccharide cholinephosphotransferase [EC:2.7.8.-]
	K02617	Wombat	Goat	0	6	4	0	0	0.0047619	0.0415846	paaY; phenylacetic acid degradation protein
	K05571	Wombat	Goat	6	0	0	4	inf	0.0047619	0.0415846	mnhG, mrpG; multicomponent Na+:H+ antiporter subunit G
	K02858	Wombat	Goat	6	0	0	4	inf	0.0047619	0.0415846	ribB, RIB3; 3,4-dihydroxy 2-butanone 4-phosphate synthase [EC:4.1.99.12]
	K04488	Wombat	Goat	6	0	0	4	inf	0.0047619	0.0415846	iscU, nifU; nitrogen fixation protein NifU and related proteins
	K01740	Wombat	Goat	6	0	0	4	inf	0.0047619	0.0415846	metY; O-acetylhomoserine (thiol)-lyase [EC:2.5.1.49]
	K01687	Wombat	Goat	0	6	4	0	0	0.0047619	0.0415846	ilvD; dihydroxy-acid dehydratase [EC:4.2.1.9]
	K07646	Wombat	Goat	6	0	0	4	inf	0.0047619	0.0415846	kdpD; two-component system, OmpR family, sensor histidine kinase KdpD [EC:2.7.13.3]
	K01653	Wombat	Goat	0	6	4	0	0	0.0047619	0.0415846	E2.2.1.6S, ilvH, ilvN; acetolactate synthase I/III small subunit [EC:2.2.1.6]
	K01247	Wombat	Goat	6	0	0	4	inf	0.0047619	0.0415846	alkA; DNA-3-methyladenine glycosylase II [EC:3.2.2.21]
	K02077	Wombat	Goat	6	0	0	4	inf	0.0047619	0.0415846	ABC.ZM.S; zinc/manganese transport system substrate-binding protein
	K10563	Wombat	Goat	6	0	0	4	inf	0.0047619	0.0415846	mutM, fpg; formamidopyrimidine-DNA glycosylase [EC:3.2.2.23 4.2.99.18]
	K01584	Wombat	Goat	6	0	0	4	inf	0.0047619	0.0415846	adiA; arginine decarboxylase [EC:4.1.1.19]
	K01012	Wombat	Goat	6	0	0	4	inf	0.0047619	0.0415846	bioB; biotin synthase [EC:2.8.1.6]
	K01546	Wombat	Goat	6	0	0	4	inf	0.0047619	0.0415846	kdpA; K+-transporting ATPase ATPase A chain [EC:3.6.3.12]
	K01620	Wombat	Goat	0	6	4	0	0	0.0047619	0.0415846	ltaE; threonine aldolase [EC:4.1.2.48]
	K02348	Wombat	Goat	0	6	4	0	0	0.0047619	0.0415846	elaA; ElaA protein
	K06384	Wombat	Goat	6	0	0	4	inf	0.0047619	0.0415846	spoIIM; stage II sporulation protein M
	K00820	Wombat	Goat	0	6	4	0	0	0.0047619	0.0415846	glmS, GFPT; glucosamine---fructose-6-phosphate aminotransferase (isomerizing) [EC:2.6.1.16]
	K11068	Wombat	Goat	0	6	4	0	0	0.0047619	0.0415846	hlyIII; hemolysin III
	K14475	Wombat	Goat	6	0	0	4	inf	0.0047619	0.0415846	ICP; inhibitor of cysteine peptidase
	K00761	Wombat	Goat	0	6	4	0	0	0.0047619	0.0415846	upp, UPRT; uracil phosphoribosyltransferase [EC:2.4.2.9]
	K04487	Wombat	Goat	6	0	0	4	inf	0.0047619	0.0415846	iscS, NFS1; cysteine desulfurase [EC:2.8.1.7]
	K07386	Wombat	Goat	6	0	0	4	inf	0.0047619	0.0415846	pepO; putative endopeptidase [EC:3.4.24.-]
	K05567	Wombat	Goat	6	0	0	4	inf	0.0047619	0.0415846	mnhC, mrpC; multicomponent Na+:H+ antiporter subunit C
	K01271	Wombat	Goat	6	0	0	4	inf	0.0047619	0.0415846	pepQ; Xaa-Pro dipeptidase [EC:3.4.13.9]
	K04719	Wombat	Goat	0	6	4	0	0	0.0047619	0.0415846	bluB; 5,6-dimethylbenzimidazole synthase [EC:1.13.11.79]
	K15527	Wombat	Goat	6	0	0	4	inf	0.0047619	0.0415846	K15527; cysteate synthase [EC:2.5.1.76]
	K10823	Wombat	Goat	6	0	0	4	inf	0.0047619	0.0415846	oppF; oligopeptide transport system ATP-binding protein
	K06901	Wombat	Goat	6	0	0	4	inf	0.0047619	0.0415846	pbuG; putative MFS transporter, AGZA family, xanthine/uracil permease
	K07552	Wombat	Goat	0	6	4	0	0	0.0047619	0.0415846	bcr, tcaB; MFS transporter, DHA1 family, multidrug resistance protein
	K09135	Wombat	Goat	6	0	0	4	inf	0.0047619	0.0415846	K09135; uncharacterized protein
	K07107	Wombat	Goat	6	0	0	4	inf	0.0047619	0.0415846	ybgC; acyl-CoA thioester hydrolase [EC:3.1.2.-]
	K18009	Wombat	Goat	6	0	0	4	inf	0.0047619	0.0415846	budC; meso-butanediol dehydrogenase / (S,S)-butanediol dehydrogenase / diacetyl reductase [EC:1.1.1.- 1.1.1.76 1.1.1.304]
	K01496	Wombat	Goat	0	6	4	0	0	0.0047619	0.0415846	hisI; phosphoribosyl-AMP cyclohydrolase [EC:3.5.4.19]
	K09707	Wombat	Goat	0	6	4	0	0	0.0047619	0.0415846	K09707; uncharacterized protein
	K01841	Wombat	Goat	6	0	0	4	inf	0.0047619	0.0415846	pepM; phosphoenolpyruvate phosphomutase [EC:5.4.2.9]
	K05570	Wombat	Goat	6	0	0	4	inf	0.0047619	0.0415846	mnhF, mrpF; multicomponent Na+:H+ antiporter subunit F
	K03315	Wombat	Goat	0	6	4	0	0	0.0047619	0.0415846	nhaC; Na+:H+ antiporter, NhaC family
	K09790	Wombat	Goat	6	0	0	4	inf	0.0047619	0.0415846	K09790; uncharacterized protein
	K14652	Wombat	Goat	0	6	4	0	0	0.0047619	0.0415846	ribBA; 3,4-dihydroxy 2-butanone 4-phosphate synthase / GTP cyclohydrolase II [EC:4.1.99.12 3.5.4.25]
	K15583	Wombat	Goat	6	0	0	4	inf	0.0047619	0.0415846	oppD; oligopeptide transport system ATP-binding protein
	K03386	Wombat	Goat	6	0	0	4	inf	0.0047619	0.0415846	PRDX2_4, ahpC; peroxiredoxin (alkyl hydroperoxide reductase subunit C) [EC:1.11.1.15]
	K00337	Wombat	Goat	6	0	0	4	inf	0.0047619	0.0415846	nuoH; NADH-quinone oxidoreductase subunit H [EC:7.1.1.2]
	K09022	Wombat	Goat	0	6	4	0	0	0.0047619	0.0415846	ridA, tdcF, RIDA; 2-iminobutanoate/2-iminopropanoate deaminase [EC:3.5.99.10]
	K02035	Wombat	Goat	6	0	0	4	inf	0.0047619	0.0415846	ABC.PE.S; peptide/nickel transport system substrate-binding protein
	K12267	Wombat	Goat	6	0	0	4	inf	0.0047619	0.0415846	msrAB; peptide methionine sulfoxide reductase msrA/msrB [EC:1.8.4.11 1.8.4.12]
	K03546	Wombat	Goat	6	0	0	4	inf	0.0047619	0.0415846	sbcC, rad50; DNA repair protein SbcC/Rad50
	K01652	Wombat	Goat	0	6	4	0	0	0.0047619	0.0415846	E2.2.1.6L, ilvB, ilvG, ilvI; acetolactate synthase I/II/III large subunit [EC:2.2.1.6]
	K04758	Wombat	Goat	0	6	4	0	0	0.0047619	0.0415846	feoA; ferrous iron transport protein A
	K10713	Wombat	Goat	6	0	0	4	inf	0.0047619	0.0415846	fae; 5,6,7,8-tetrahydromethanopterin hydro-lyase [EC:4.2.1.147]
	K06959	Wombat	Goat	6	0	0	4	inf	0.0047619	0.0415846	tex; protein Tex
	K07078	Wombat	Goat	6	0	0	4	inf	0.0047619	0.0415846	K07078; uncharacterized protein
	K00641	Wombat	Goat	6	0	0	4	inf	0.0047619	0.0415846	metX; homoserine O-acetyltransferase/O-succinyltransferase [EC:2.3.1.31 2.3.1.46]
	K09459	Wombat	Goat	6	0	0	4	inf	0.0047619	0.0415846	E4.1.1.82; phosphonopyruvate decarboxylase [EC:4.1.1.82]
	K00995	Wombat	Goat	0	6	4	0	0	0.0047619	0.0415846	pgsA, PGS1; CDP-diacylglycerol---glycerol-3-phosphate 3-phosphatidyltransferase [EC:2.7.8.5]
	K06939	Wombat	Goat	6	0	0	4	inf	0.0047619	0.0415846	K06939; uncharacterized protein
	K02034	Wombat	Goat	6	0	0	4	inf	0.0047619	0.0415846	ABC.PE.P1; peptide/nickel transport system permease protein
	K03431	Wombat	Goat	0	6	4	0	0	0.0047619	0.0415846	glmM; phosphoglucosamine mutase [EC:5.4.2.10]
	K01754	Wombat	Goat	0	6	4	0	0	0.0047619	0.0415846	E4.3.1.19, ilvA, tdcB; threonine dehydratase [EC:4.3.1.19]
	K03183	Wombat	Goat	6	0	0	4	inf	0.0047619	0.0415846	ubiE; demethylmenaquinone methyltransferase / 2-methoxy-6-polyprenyl-1,4-benzoquinol methylase [EC:2.1.1.163 2.1.1.201]
	K18016	Wombat	Goat	6	0	0	4	inf	0.0047619	0.0415846	mbhL; membrane-bound hydrogenase subunit alpha [EC:1.12.7.2]
	K00433	Wombat	Goat	0	6	4	0	0	0.0047619	0.0415846	cpo; non-heme chloroperoxidase [EC:1.11.1.10]
	K07725	Wombat	Goat	6	0	0	4	inf	0.0047619	0.0415846	csa3; CRISPR-associated protein Csa3
	K09138	Wombat	Goat	6	0	0	4	inf	0.0047619	0.0415846	K09138; uncharacterized protein
	K03424	Wombat	Goat	0	6	4	0	0	0.0047619	0.0415846	tatD; TatD DNase family protein [EC:3.1.21.-]
	K01759	Wombat	Goat	6	0	0	4	inf	0.0047619	0.0415846	GLO1, gloA; lactoylglutathione lyase [EC:4.4.1.5]
	K01607	Wombat	Goat	6	0	0	4	inf	0.0047619	0.0415846	pcaC; 4-carboxymuconolactone decarboxylase [EC:4.1.1.44]
	K06215	Wombat	Goat	6	0	0	4	inf	0.0047619	0.0415846	pdxS, pdx1; pyridoxal 5'-phosphate synthase pdxS subunit [EC:4.3.3.6]
	K03741	Wombat	Goat	6	0	0	4	inf	0.0047619	0.0415846	ARSC2, arsC; arsenate reductase [EC:1.20.4.1]
	K08169	Wombat	Goat	6	0	0	4	inf	0.0047619	0.0415846	yebQ; MFS transporter, DHA2 family, multidrug resistance protein
	K09807	Wombat	Goat	6	0	0	4	inf	0.0047619	0.0415846	K09807; uncharacterized protein
	K01066	Wombat	Goat	6	0	0	4	inf	0.0047619	0.0415846	aes; acetyl esterase [EC:3.1.1.-]
	K08255	Wombat	Goat	0	6	4	0	0	0.0047619	0.0415846	cdr; CoA-disulfide reductase [EC:1.8.1.14]
	K01547	Wombat	Goat	6	0	0	4	inf	0.0047619	0.0415846	kdpB; K+-transporting ATPase ATPase B chain [EC:3.6.3.12]
	K09497	Wombat	Goat	6	0	0	4	inf	0.0047619	0.0415846	CCT5; T-complex protein 1 subunit epsilon
	K02033	Wombat	Goat	6	0	0	4	inf	0.0047619	0.0415846	ABC.PE.P; peptide/nickel transport system permease protein
	K01533	Wombat	Goat	6	0	0	4	inf	0.0047619	0.0415846	copB; Cu2+-exporting ATPase [EC:3.6.3.4]
	K01939	Wombat	Goat	6	0	0	4	inf	0.0047619	0.0415846	purA, ADSS; adenylosuccinate synthase [EC:6.3.4.4]
	K08166	Wombat	Goat	6	0	0	4	inf	0.0047619	0.0415846	mmr; MFS transporter, DHA2 family, methylenomycin A resistance protein
	K03750	Wombat	Goat	6	0	0	4	inf	0.0047619	0.0415846	moeA; molybdopterin molybdotransferase [EC:2.10.1.1]
	K01155	Wombat	Mahogany_Glider	6	0	0	5	inf	0.0021645	0.0471271	E3.1.21.4; type II restriction enzyme [EC:3.1.21.4]
	K07343	Wombat	Mahogany_Glider	0	6	5	0	0	0.0021645	0.0471271	tfoX; DNA transformation protein and related proteins
	K06147	Wombat	Mahogany_Glider	0	6	5	0	0	0.0021645	0.0471271	ABCB-BAC; ATP-binding cassette, subfamily B, bacterial
	K02586	Wombat	Mahogany_Glider	0	6	5	0	0	0.0021645	0.0471271	nifD; nitrogenase molybdenum-iron protein alpha chain [EC:1.18.6.1]
	K02074	Wombat	Mahogany_Glider	6	0	0	5	inf	0.0021645	0.0471271	ABC.ZM.A; zinc/manganese transport system ATP-binding protein
	K01709	Wombat	Mahogany_Glider	0	6	5	0	0	0.0021645	0.0471271	rfbG; CDP-glucose 4,6-dehydratase [EC:4.2.1.45]
	K03310	Wombat	Mahogany_Glider	0	6	5	0	0	0.0021645	0.0471271	TC.AGCS; alanine or glycine:cation symporter, AGCS family
	K02075	Wombat	Mahogany_Glider	6	0	0	5	inf	0.0021645	0.0471271	ABC.ZM.P; zinc/manganese transport system permease protein
	K01790	Wombat	Mahogany_Glider	0	6	5	0	0	0.0021645	0.0471271	rfbC, rmlC; dTDP-4-dehydrorhamnose 3,5-epimerase [EC:5.1.3.13]
	K07124	Wombat	Mahogany_Glider	6	0	0	5	inf	0.0021645	0.0471271	K07124; uncharacterized protein
	K13280	Wombat	Mahogany_Glider	0	6	5	0	0	0.0021645	0.0471271	SEC11, sipW; signal peptidase I [EC:3.4.21.89]
	K09815	Wombat	Mahogany_Glider	0	6	5	0	0	0.0021645	0.0471271	znuA; zinc transport system substrate-binding protein
	K13010	Wombat	Mahogany_Glider	0	6	5	0	0	0.0021645	0.0471271	per, rfbE; perosamine synthetase [EC:2.6.1.102]
	K01687	Wombat	Mahogany_Glider	0	6	5	0	0	0.0021645	0.0471271	ilvD; dihydroxy-acid dehydratase [EC:4.2.1.9]
	K10977	Wombat	Mahogany_Glider	0	6	5	0	0	0.0021645	0.0471271	aksA; methanogen homocitrate synthase [EC:2.3.3.14 2.3.3.-]
	K07646	Wombat	Mahogany_Glider	6	0	0	5	inf	0.0021645	0.0471271	kdpD; two-component system, OmpR family, sensor histidine kinase KdpD [EC:2.7.13.3]
	K02031	Wombat	Mahogany_Glider	0	6	5	0	0	0.0021645	0.0471271	ABC.PE.A; peptide/nickel transport system ATP-binding protein
	K02591	Wombat	Mahogany_Glider	0	6	5	0	0	0.0021645	0.0471271	nifK; nitrogenase molybdenum-iron protein beta chain [EC:1.18.6.1]
	K02077	Wombat	Mahogany_Glider	6	0	0	5	inf	0.0021645	0.0471271	ABC.ZM.S; zinc/manganese transport system substrate-binding protein
	K02040	Wombat	Mahogany_Glider	6	0	0	5	inf	0.0021645	0.0471271	pstS; phosphate transport system substrate-binding protein
	K01546	Wombat	Mahogany_Glider	6	0	0	5	inf	0.0021645	0.0471271	kdpA; K+-transporting ATPase ATPase A chain [EC:3.6.3.12]
	K00978	Wombat	Mahogany_Glider	0	6	5	0	0	0.0021645	0.0471271	rfbF; glucose-1-phosphate cytidylyltransferase [EC:2.7.7.33]
	K15770	Wombat	Mahogany_Glider	0	6	5	0	0	0.0021645	0.0471271	cycB, ganO; arabinogalactan oligomer / maltooligosaccharide transport system substrate-binding protein
	K11626	Wombat	Mahogany_Glider	6	0	0	5	inf	0.0021645	0.0471271	glnT; putative sodium/glutamine symporter
	K18218	Wombat	Mahogany_Glider	6	0	0	5	inf	0.0021645	0.0471271	tet35; tetracycline resistance efflux pump
	K04719	Wombat	Mahogany_Glider	0	6	5	0	0	0.0021645	0.0471271	bluB; 5,6-dimethylbenzimidazole synthase [EC:1.13.11.79]
	K03655	Wombat	Mahogany_Glider	0	6	5	0	0	0.0021645	0.0471271	recG; ATP-dependent DNA helicase RecG [EC:3.6.4.12]
	K10823	Wombat	Mahogany_Glider	6	0	0	5	inf	0.0021645	0.0471271	oppF; oligopeptide transport system ATP-binding protein
	K18009	Wombat	Mahogany_Glider	6	0	0	5	inf	0.0021645	0.0471271	budC; meso-butanediol dehydrogenase / (S,S)-butanediol dehydrogenase / diacetyl reductase [EC:1.1.1.- 1.1.1.76 1.1.1.304]
	K01496	Wombat	Mahogany_Glider	0	6	5	0	0	0.0021645	0.0471271	hisI; phosphoribosyl-AMP cyclohydrolase [EC:3.5.4.19]
	K02590	Wombat	Mahogany_Glider	0	6	5	0	0	0.0021645	0.0471271	nifHD2, nifI2; nitrogen regulatory protein PII 2
	K03315	Wombat	Mahogany_Glider	0	6	5	0	0	0.0021645	0.0471271	nhaC; Na+:H+ antiporter, NhaC family
	K03672	Wombat	Mahogany_Glider	6	0	0	5	inf	0.0021645	0.0471271	trxC; thioredoxin 2 [EC:1.8.1.8]
	K02589	Wombat	Mahogany_Glider	0	6	5	0	0	0.0021645	0.0471271	nifHD1, nifI1; nitrogen regulatory protein PII 1
	K15583	Wombat	Mahogany_Glider	6	0	0	5	inf	0.0021645	0.0471271	oppD; oligopeptide transport system ATP-binding protein
	K06921	Wombat	Mahogany_Glider	0	6	5	0	0	0.0021645	0.0471271	K06921; uncharacterized protein
	K02032	Wombat	Mahogany_Glider	0	6	5	0	0	0.0021645	0.0471271	ABC.PE.A1; peptide/nickel transport system ATP-binding protein
	K03183	Wombat	Mahogany_Glider	6	0	0	5	inf	0.0021645	0.0471271	ubiE; demethylmenaquinone methyltransferase / 2-methoxy-6-polyprenyl-1,4-benzoquinol methylase [EC:2.1.1.163 2.1.1.201]
	K12710	Wombat	Mahogany_Glider	0	6	5	0	0	0.0021645	0.0471271	novU; C-methyltransferase [EC:2.1.1.-]
	K01547	Wombat	Mahogany_Glider	6	0	0	5	inf	0.0021645	0.0471271	kdpB; K+-transporting ATPase ATPase B chain [EC:3.6.3.12]
	K02592	Wombat	Mahogany_Glider	0	6	5	0	0	0.0021645	0.0471271	nifN; nitrogenase molybdenum-iron protein NifN
	K02587	Wombat	Mahogany_Glider	0	6	5	0	0	0.0021645	0.0471271	nifE; nitrogenase molybdenum-cofactor synthesis protein NifE
	K06897	Wombat	Mahogany_Glider	6	0	0	5	inf	0.0021645	0.0471271	K06897; 7,8-dihydropterin-6-yl-methyl-4-(beta-D-ribofuranosyl)aminobenzene 5'-phosphate synthase [EC:2.5.1.105]
	K19180	Wombat	Mahogany_Glider	0	6	5	0	0	0.0021645	0.0471271	tll; dTDP-6-deoxy-L-talose 4-dehydrogenase (NAD+) [EC:1.1.1.339]

## Sheet: Table S8
	Table S8: Proportions of genome group that contain the differentially enriched KOs
	KEGG Class 1	KEGG Class 2	KEGG Class 3	KO	Gene	Description	Environmental	Elephant Genome	Rhino Genome	Goat Genomes	Cow Genomes	Buffalo Genomes	Ptarmigan Genomes	Chicken Genomes	Mahogany Glider Genomes	Rhesus Genomes	Wombat Genomes
	Metabolism	Amino acid metabolism	Alanine, aspartate and glutamate metabolism [PATH:ko00250]	K01953	asnB, ASNS	asparagine synthase (glutamine-hydrolysing) [EC:6.3.5.4]	1	1	1	1	1	1	1	0.0833333	0.8	1	0.833333
	Metabolism	Amino acid metabolism	Arginine and proline metabolism [PATH:ko00330]	K00657	speG, SAT	diamine N-acetyltransferase [EC:2.3.1.57]	0	1	1	0.75	1	1	0	0.916667	1	1	1
	Metabolism	Amino acid metabolism	Arginine and proline metabolism [PATH:ko00330]	K01584	adiA	arginine decarboxylase [EC:4.1.1.19]	0	0	0	0	0	0	0	0.833333	1	1	1
	Metabolism	Amino acid metabolism	Arginine biosynthesis [PATH:ko00220]	K00145	argC	N-acetyl-gamma-glutamyl-phosphate reductase [EC:1.2.1.38]	1	1	1	1	1	1	0	0.916667	1	1	1
	Metabolism	Amino acid metabolism	Arginine biosynthesis [PATH:ko00220]	K00620	argJ	glutamate N-acetyltransferase / amino-acid N-acetyltransferase [EC:2.3.1.35 2.3.1.1]	1	1	1	1	1	1	0	1	1	1	1
	Metabolism	Amino acid metabolism	Arginine biosynthesis [PATH:ko00220]	K00821	argD	acetylornithine/N-succinyldiaminopimelate aminotransferase [EC:2.6.1.11 2.6.1.17]	0.909091	1	1	1	1	0.666667	0	1	1	1	1
	Metabolism	Amino acid metabolism	Arginine biosynthesis [PATH:ko00220]	K00930	argB	acetylglutamate kinase [EC:2.7.2.8]	1	1	1	1	1	1	0	0.916667	1	1	1
	Metabolism	Amino acid metabolism	Cysteine and methionine metabolism [PATH:ko00270]	K00641	metX	homoserine O-acetyltransferase/O-succinyltransferase [EC:2.3.1.31 2.3.1.46]	0.727273	0	0	0	0	0	0	0	1	1	1
	Metabolism	Amino acid metabolism	Cysteine and methionine metabolism [PATH:ko00270]	K00772	mtaP, MTAP	5'-methylthioadenosine phosphorylase [EC:2.4.2.28]	0.909091	1	0	1	1	1	1	0.0833333	0.8	1	0.833333
	Metabolism	Amino acid metabolism	Cysteine and methionine metabolism [PATH:ko00270]	K01740	metY	O-acetylhomoserine (thiol)-lyase [EC:2.5.1.49]	0.727273	0	0	0	0	0	0	0	1	1	1
	Metabolism	Amino acid metabolism	Cysteine and methionine metabolism [PATH:ko00270]	K12960	mtaD	5-methylthioadenosine/S-adenosylhomocysteine deaminase [EC:3.5.4.31 3.5.4.28]	0.909091	1	1	1	1	1	1	0.166667	0.8	1	1
	Metabolism	Amino acid metabolism	Glycine, serine and threonine metabolism [PATH:ko00260]	K00003	hom	homoserine dehydrogenase [EC:1.1.1.3]	1	1	1	1	1	1	0	1	1	1	1
	Metabolism	Amino acid metabolism	Glycine, serine and threonine metabolism [PATH:ko00260]	K00058	serA, PHGDH	D-3-phosphoglycerate dehydrogenase / 2-oxoglutarate reductase [EC:1.1.1.95 1.1.1.399]	0.909091	1	1	1	1	1	0	1	1	1	1
	Metabolism	Amino acid metabolism	Glycine, serine and threonine metabolism [PATH:ko00260]	K00830	AGXT	alanine-glyoxylate transaminase / serine-glyoxylate transaminase / serine-pyruvate transaminase [EC:2.6.1.44 2.6.1.45 2.6.1.51]	0.818182	0	0	1	1	1	0	1	1	1	1
	Metabolism	Amino acid metabolism	Glycine, serine and threonine metabolism [PATH:ko00260]	K01620	ltaE	threonine aldolase [EC:4.1.2.48]	0	0	0	1	1	0.333333	0	0	0	0	0
	Metabolism	Amino acid metabolism	Glycine, serine and threonine metabolism [PATH:ko00260]	K01733	thrC	threonine synthase [EC:4.2.3.1]	0.909091	1	1	1	1	1	0	0.916667	1	1	1
	Metabolism	Amino acid metabolism	Histidine metabolism [PATH:ko00340]	K00013	hisD	histidinol dehydrogenase [EC:1.1.1.23]	1	1	1	1	1	1	0	1	1	1	1
	Metabolism	Amino acid metabolism	Histidine metabolism [PATH:ko00340]	K00765	hisG	ATP phosphoribosyltransferase [EC:2.4.2.17]	1	1	1	1	1	1	0	1	0.8	1	1
	Metabolism	Amino acid metabolism	Histidine metabolism [PATH:ko00340]	K00817	hisC	histidinol-phosphate aminotransferase [EC:2.6.1.9]	0.909091	1	1	1	1	1	0	0.916667	1	1	1
	Metabolism	Amino acid metabolism	Histidine metabolism [PATH:ko00340]	K01496	hisI	phosphoribosyl-AMP cyclohydrolase [EC:3.5.4.19]	1	1	1	1	1	1	0	0.916667	1	0	0
	Metabolism	Amino acid metabolism	Histidine metabolism [PATH:ko00340]	K01523	hisE	phosphoribosyl-ATP pyrophosphohydrolase [EC:3.6.1.31]	1	1	1	0.75	1	1	0	1	1	1	1
	Metabolism	Amino acid metabolism	Histidine metabolism [PATH:ko00340]	K01693	hisB	imidazoleglycerol-phosphate dehydratase [EC:4.2.1.19]	0.909091	1	1	1	1	1	0	0.916667	1	1	1
	Metabolism	Amino acid metabolism	Histidine metabolism [PATH:ko00340]	K02500	hisF	imidazole glycerol-phosphate synthase subunit HisF [EC:4.3.2.10]	1	1	1	1	1	1	0	0.916667	1	1	1
	Metabolism	Amino acid metabolism	Histidine metabolism [PATH:ko00340]	K02501	hisH	imidazole glycerol-phosphate synthase subunit HisH [EC:4.3.2.10]	1	1	1	1	1	1	0	1	0.8	0.5	0.833333
	Metabolism	Amino acid metabolism	Lysine biosynthesis [PATH:ko00300]	K00215	dapB	4-hydroxy-tetrahydrodipicolinate reductase [EC:1.17.1.8]	1	1	1	1	1	1	0	1	1	1	1
	Metabolism	Amino acid metabolism	Lysine biosynthesis [PATH:ko00300]	K01439	dapE	succinyl-diaminopimelate desuccinylase [EC:3.5.1.18]	1	1	1	1	1	1	0	1	1	1	1
	Metabolism	Amino acid metabolism	Lysine biosynthesis [PATH:ko00300]	K01586	lysA	diaminopimelate decarboxylase [EC:4.1.1.20]	1	1	2	1	1	1	0	1	1	1	1
	Metabolism	Amino acid metabolism	Lysine biosynthesis [PATH:ko00300]	K01714	dapA	4-hydroxy-tetrahydrodipicolinate synthase [EC:4.3.3.7]	1	1	1	1	1	1	0	0.916667	1	1	1
	Metabolism	Amino acid metabolism	Lysine biosynthesis [PATH:ko00300]	K01778	dapF	diaminopimelate epimerase [EC:5.1.1.7]	1	1	1	1	1	1	0	0.916667	1	1	1
	Metabolism	Amino acid metabolism	Lysine biosynthesis [PATH:ko00300]	K10206	E2.6.1.83	LL-diaminopimelate aminotransferase [EC:2.6.1.83]	1	1	1	1	1	1	0	1	1	1	1
	Metabolism	Amino acid metabolism	Lysine degradation [PATH:ko00310]	K01843	kamA	lysine 2,3-aminomutase [EC:5.4.3.2]	0.909091	0	0	0	0	0	0	0	0	0	0
	Metabolism	Amino acid metabolism	Phenylalanine metabolism [PATH:ko00360]	K01912	paaK	phenylacetate-CoA ligase [EC:6.2.1.30]	1	2	2	1	1	1	0	0.916667	1	1	1
	Metabolism	Amino acid metabolism	Phenylalanine, tyrosine and tryptophan biosynthesis [PATH:ko00400]	K04517	tyrA2	prephenate dehydrogenase [EC:1.3.1.12]	0.727273	0	0	0	0	0	0	0	0	0	0
	Metabolism	Amino acid metabolism	Phenylalanine, tyrosine and tryptophan biosynthesis [PATH:ko00400]	K04518	pheA2	prephenate dehydratase [EC:4.2.1.51]	0.909091	0	0	0	0	0	0	0	0	0	0
	Metabolism	Amino acid metabolism	Phenylalanine, tyrosine and tryptophan biosynthesis [PATH:ko00400]	K14170	pheA	chorismate mutase / prephenate dehydratase [EC:5.4.99.5 4.2.1.51]	0	0	0	1	1	1	0	1	1	1	1
	Metabolism	Amino acid metabolism	Phenylalanine, tyrosine and tryptophan biosynthesis [PATH:ko00400]	K03785	aroD	3-dehydroquinate dehydratase I [EC:4.2.1.10]	0.818182	1	1	1	0.75	0.666667	0	0.916667	0.8	0.5	0.833333
	Metabolism	Amino acid metabolism	Phenylalanine, tyrosine and tryptophan biosynthesis [PATH:ko00400]	K11646	K11646	3-dehydroquinate synthase II [EC:1.4.1.24]	0.909091	1	1	1	1	0.333333	0	1	1	0.5	0.833333
	Metabolism	Amino acid metabolism	Phenylalanine, tyrosine and tryptophan biosynthesis [PATH:ko00400]	K14187	tyrA	chorismate mutase / prephenate dehydrogenase [EC:5.4.99.5 1.3.1.12]	0.818182	0	0	1	1	1	0	1	1	0.5	0.833333
	Metabolism	Amino acid metabolism	Valine, leucine and isoleucine biosynthesis	K00052	leuB, IMDH	3-isopropylmalate dehydrogenase [EC:1.1.1.85]	1	0	0	0.75	0	0	0	0.416667	0.6	1	1
	Metabolism	Amino acid metabolism	Valine, leucine and isoleucine biosynthesis [PATH:ko00290]	K01653	E2.2.1.6S, ilvH, ilvN	acetolactate synthase I/III small subunit [EC:2.2.1.6]	1	0	0	1	0	0	0	1	0.8	0	0
	Metabolism	Amino acid metabolism	Valine, leucine and isoleucine biosynthesis [PATH:ko00290]	K01687	ilvD	dihydroxy-acid dehydratase [EC:4.2.1.9]	1	0	0	1	0	0	0	1	1	0	0
	Metabolism	Amino acid metabolism	Valine, leucine and isoleucine biosynthesis [PATH:ko00290]	K01704	leuD, IPMI-S	3-isopropylmalate/(R)-2-methylmalate dehydratase small subunit [EC:4.2.1.33 4.2.1.35]	1	0	0	0.75	0	0	0	0.583333	0.8	1	1
	Metabolism	Amino acid metabolism	Valine, leucine and isoleucine biosynthesis [PATH:ko00290]	K01649	leuA, IMS	2-isopropylmalate synthase [EC:2.3.3.13]	0.909091	0	0	1	0	0	0	0.583333	1	1	1
	Metabolism	Amino acid metabolism	Valine, leucine and isoleucine biosynthesis [PATH:ko00290]	K01652	E2.2.1.6L, ilvB, ilvG, ilvI	acetolactate synthase I/II/III large subunit [EC:2.2.1.6]	0.909091	0	0	1	0	0	0	0.916667	0.8	0	0
	Metabolism	Amino acid metabolism	Valine, leucine and isoleucine biosynthesis [PATH:ko00290]	K01703	leuC, IPMI-L	3-isopropylmalate/(R)-2-methylmalate dehydratase large subunit [EC:4.2.1.33 4.2.1.35]	1	0	0	0.75	0	0	0	0.666667	1	1	1
	Metabolism	Amino acid metabolism	Valine, leucine and isoleucine biosynthesis [PATH:ko00290]	K01754	E4.3.1.19, ilvA, tdcB	threonine dehydratase [EC:4.3.1.19]	0	0	0	1	0	0	0	0.833333	0.8	0	0
	Metabolism	Biosynthesis of other secondary metabolites	Biosynthesis of various secondary metabolites - part 2 [PATH:ko00998]	K01841	pepM	phosphoenolpyruvate phosphomutase [EC:5.4.2.9]	0	0	0	0	0	0	0	0	0.2	0	1
	Metabolism	Biosynthesis of other secondary metabolites	Biosynthesis of various secondary metabolites - part 2 [PATH:ko00998]	K19548	bacC	dihydroanticapsin dehydrogenase [EC:1.1.1.385]	0	0	0	0	0	0	0	0	0.4	1	1
	Metabolism	Carbohydrate metabolism	Amino sugar and nucleotide sugar metabolism [PATH:ko00520]	K00820	glmS, GFPT	glucosamine---fructose-6-phosphate aminotransferase (isomerizing) [EC:2.6.1.16]	1	1	0	1	0.75	0	0	0	0.4	0	0
	Metabolism	Carbohydrate metabolism	Amino sugar and nucleotide sugar metabolism [PATH:ko00520]	K03431	glmM	phosphoglucosamine mutase [EC:5.4.2.10]	0.909091	1	0	1	1	0	0	0	0.4	0	0
	Metabolism	Carbohydrate metabolism	Amino sugar and nucleotide sugar metabolism [PATH:ko00520]	K00978	rfbF	glucose-1-phosphate cytidylyltransferase [EC:2.7.7.33]	0.272727	0	0	0.5	0	0	0	0.5	1	1	0
	Metabolism	Carbohydrate metabolism	Amino sugar and nucleotide sugar metabolism [PATH:ko00520]	K01709	rfbG	CDP-glucose 4,6-dehydratase [EC:4.2.1.45]	0.363636	0	0	0.5	0	0	0	0.5	1	0	0
	Metabolism	Carbohydrate metabolism	Amino sugar and nucleotide sugar metabolism [PATH:ko00520]	K01784	galE, GALE	UDP-glucose 4-epimerase [EC:5.1.3.2]	1	1	2	1	1	1	1	0.166667	0.8	1	1
	Metabolism	Carbohydrate metabolism	Amino sugar and nucleotide sugar metabolism [PATH:ko00520]	K08678	UXS1, uxs	UDP-glucuronate decarboxylase [EC:4.1.1.35]	0	0	0	0	0	0	0	0	0.8	1	0
	Metabolism	Carbohydrate metabolism	Amino sugar and nucleotide sugar metabolism [PATH:ko00520]	K13010	per, rfbE	perosamine synthetase [EC:2.6.1.102]	0.363636	0	0	0.5	0	0	0	0	1	0	0
	Metabolism	Carbohydrate metabolism	Butanoate metabolism [PATH:ko00650]	K18009	budC	meso-butanediol dehydrogenase / (S,S)-butanediol dehydrogenase / diacetyl reductase [EC:1.1.1.- 1.1.1.76 1.1.1.304]	0	0	0	0	0	0	0	0	0	0	1
	Metabolism	Carbohydrate metabolism	C5-Branched dibasic acid metabolism [PATH:ko00660]	K09011	cimA	(R)-citramalate synthase [EC:2.3.1.182]	0.818182	0	0	0	0	0	0	0	0	0	0
	Metabolism	Carbohydrate metabolism	Glycolysis / Gluconeogenesis	K16305	K16305	fructose-bisphosphate aldolase / 6-deoxy-5-ketofructose 1-phosphate synthase [EC:4.1.2.13 2.2.1.11]	1	1	1	1	1	1	1	0.333333	1	1	1
	Metabolism	Carbohydrate metabolism	Glycolysis / Gluconeogenesis	K16306	K16306	fructose-bisphosphate aldolase / 2-amino-3,7-dideoxy-D-threo-hept-6-ulosonate synthase [EC:4.1.2.13 2.2.1.10]	0.909091	1	1	1	1	1	0	1	0.8	0.5	0.833333
	Metabolism	Carbohydrate metabolism	Glycolysis / Gluconeogenesis [PATH:ko00010]	K00002	AKR1A1, adh	alcohol dehydrogenase (NADP+) [EC:1.1.1.2]	0.636364	0	0	0	0	0	0	0	0	0	0
	Metabolism	Carbohydrate metabolism	Glycolysis / Gluconeogenesis [PATH:ko00010]	K00128	ALDH	aldehyde dehydrogenase (NAD+) [EC:1.2.1.3]	0.909091	0	1	0	1	0.666667	0	1	1	0	0.666667
	Metabolism	Carbohydrate metabolism	Glycolysis / Gluconeogenesis [PATH:ko00010]	K00131	gapN	glyceraldehyde-3-phosphate dehydrogenase (NADP+) [EC:1.2.1.9]	0	0	0	0	0	0	0	0	1	1	1
	Metabolism	Carbohydrate metabolism	Glycolysis / Gluconeogenesis [PATH:ko00010]	K00174	korA, oorA, oforA	2-oxoglutarate/2-oxoacid ferredoxin oxidoreductase subunit alpha [EC:1.2.7.3 1.2.7.11]	0.909091	1	1	1	1	1	0	0.916667	1	1	0.833333
	Metabolism	Carbohydrate metabolism	Glycolysis / Gluconeogenesis [PATH:ko00010]	K00175	korB, oorB, oforB	2-oxoglutarate/2-oxoacid ferredoxin oxidoreductase subunit beta [EC:1.2.7.3 1.2.7.11]	0.909091	1	1	1	1	1	0	1	1	1	0.833333
	Metabolism	Carbohydrate metabolism	Glycolysis / Gluconeogenesis [PATH:ko00010]	K00382	DLD, lpd, pdhD	dihydrolipoamide dehydrogenase [EC:1.8.1.4]	1	1	1	1	1	0.666667	1	1	0.2	1	1
	Metabolism	Carbohydrate metabolism	Glyoxylate and dicarboxylate metabolism [PATH:ko00630]	K01091	gph	phosphoglycolate phosphatase [EC:3.1.3.18]	0.909091	0	0	0	0	0	0	0	0	0	0
	Metabolism	Carbohydrate metabolism	Glyoxylate and dicarboxylate metabolism [PATH:ko00630]	K03781	katE, CAT, catB, srpA	catalase [EC:1.11.1.6]	0.909091	0	0	0	0	0	0	0	1	1	0.833333
	Metabolism	Carbohydrate metabolism	Glyoxylate and dicarboxylate metabolism [PATH:ko00630]	K01601	rbcL	ribulose-bisphosphate carboxylase large chain [EC:4.1.1.39]	0.818182	1	1	1	1	1	0	0.916667	1	1	1
	Metabolism	Carbohydrate metabolism	Pentose phosphate pathway [PATH:ko00030]	K03738	aor	aldehyde:ferredoxin oxidoreductase [EC:1.2.7.5]	0.545455	0	0	0	0	0	0	0	0	0	0
	Metabolism	Carbohydrate metabolism	Propanoate metabolism [PATH:ko00640]	K18369	adh2	alcohol dehydrogenase [EC:1.1.1.-]	0	0	0	1	1	1	0	0	0	0	0
	Metabolism	Carbohydrate metabolism	Pyruvate metabolism [PATH:ko00620]	K01759	GLO1, gloA	lactoylglutathione lyase [EC:4.4.1.5]	0.636364	0	0	0	0	0	0	1	1	1	1
	Metabolism	Energy metabolism	Carbon fixation pathways in prokaryotes [PATH:ko00720]	K00197	cdhE, acsC	acetyl-CoA decarbonylase/synthase complex subunit gamma [EC:2.1.1.245]	0.727273	0	0	0	0	0	0	0	0	0	0
	Metabolism	Energy metabolism	Carbon fixation pathways in prokaryotes [PATH:ko00720]	K00176	korD, oorD	2-oxoglutarate ferredoxin oxidoreductase subunit delta [EC:1.2.7.3]	0.545455	1	1	0.25	0	0	0	0.916667	1	1	1
	Metabolism	Energy metabolism	Carbon fixation pathways in prokaryotes [PATH:ko00720]	K00177	korC, oorC	2-oxoglutarate ferredoxin oxidoreductase subunit gamma [EC:1.2.7.3]	1	1	1	1	1	1	0	1	1	1	0.833333
	Metabolism	Energy metabolism	Carbon fixation pathways in prokaryotes [PATH:ko00720]	K00239	sdhA, frdA	succinate dehydrogenase / fumarate reductase, flavoprotein subunit [EC:1.3.5.1 1.3.5.4]	0	0	0	0	0.75	1	0	0	0.2	0	0
	Metabolism	Energy metabolism	Carbon fixation pathways in prokaryotes [PATH:ko00720]	K00240	sdhB, frdB	succinate dehydrogenase / fumarate reductase, iron-sulfur subunit [EC:1.3.5.1 1.3.5.4]	0	0	0	0	1	0.666667	0	0	0	0	0
	Metabolism	Energy metabolism	Carbon fixation pathways in prokaryotes [PATH:ko00720]	K01677	E4.2.1.2AA, fumA	fumarate hydratase subunit alpha [EC:4.2.1.2]	1	1	1	1	1	1	0	1	1	1	1
	Metabolism	Energy metabolism	Carbon fixation pathways in prokaryotes [PATH:ko00720]	K01678	E4.2.1.2AB, fumB	fumarate hydratase subunit beta [EC:4.2.1.2]	1	1	1	1	1	1	0	1	0.2	1	1
	Metabolism	Energy metabolism	Carbon fixation pathways in prokaryotes [PATH:ko00720]	K01902	sucD	succinyl-CoA synthetase alpha subunit [EC:6.2.1.5]	1	1	1	1	1	1	0	1	1	1	1
	Metabolism	Energy metabolism	Carbon fixation pathways in prokaryotes [PATH:ko00720]	K01903	sucC	succinyl-CoA synthetase beta subunit [EC:6.2.1.5]	0.909091	1	1	1	1	1	0	1	1	1	0.833333
	Metabolism	Energy metabolism	Methane metabolism [PATH:ko00680]	K00203	fwdD, fmdD	formylmethanofuran dehydrogenase subunit D [EC:1.2.7.12]	1	0	0	0.25	1	1	0	0.333333	0.2	1	1
	Metabolism	Energy metabolism	Methane metabolism [PATH:ko00680]	K10713	fae	5,6,7,8-tetrahydromethanopterin hydro-lyase [EC:4.2.1.147]	0	0	0	0	0	0	1	0.666667	0.8	1	1
	Metabolism	Energy metabolism	Methane metabolism [PATH:ko00680]	K10977	aksA	methanogen homocitrate synthase [EC:2.3.3.14 2.3.3.-]	0.909091	0	0	0	0	0	0	0	1	1	0
	Metabolism	Energy metabolism	Methane metabolism [PATH:ko00680]	K10978	aksF	methanogen homoisocitrate dehydrogenase [EC:1.1.1.87 1.1.1.-]	1	0	0	0	0	0	0	0	0	1	0
	Metabolism	Energy metabolism	Methane metabolism [PATH:ko00680]	K16792	aksD	methanogen homoaconitase large subunit [EC:4.2.1.114]	1	0	0	0	0	0	0	0	0	1	0
	Metabolism	Energy metabolism	Methane metabolism [PATH:ko00680]	K16793	aksE	methanogen homoaconitase small subunit [EC:4.2.1.114]	1	0	0	0	0	0	0	0	0	1	0
	Metabolism	Energy metabolism	Methane metabolism [PATH:ko00680]	K00123	fdoG, fdhF, fdwA	formate dehydrogenase major subunit [EC:1.17.1.9]	1	1	1	1	1	1	0	0.833333	1	1	1
	Metabolism	Energy metabolism	Methane metabolism [PATH:ko00680]	K00582	mtrF	tetrahydromethanopterin S-methyltransferase subunit F [EC:2.1.1.86]	0.909091	0	1	0.75	1	0.666667	0.666667	0.0833333	1	1	1
	Metabolism	Energy metabolism	Methane metabolism [PATH:ko00680]	K01895	ACSS, acs	acetyl-CoA synthetase [EC:6.2.1.1]	1	2	2	1	1	1	0	1	1	1	1
	Metabolism	Energy metabolism	Methane metabolism [PATH:ko00680]	K11261	fwdE, fmdE	formylmethanofuran dehydrogenase subunit E [EC:1.2.7.12]	0.909091	1	0	1	1	1	0	0.916667	1	1	1
	Metabolism	Energy metabolism	Nitrogen metabolism [PATH:ko00910]	K00261	GLUD1_2, gdhA	glutamate dehydrogenase (NAD(P)+) [EC:1.4.1.3]	1	1	1	1	1	1	0	0.666667	1	1	1
	Metabolism	Energy metabolism	Nitrogen metabolism [PATH:ko00910]	K01501	E3.5.5.1	nitrilase [EC:3.5.5.1]	0.818182	1	1	1	1	1	0	1	1	1	1
	Metabolism	Energy metabolism	Nitrogen metabolism [PATH:ko00910]	K01673	cynT, can	carbonic anhydrase [EC:4.2.1.1]	0.727273	1	1	1	1	1	0	0.916667	0.4	1	1
	Metabolism	Energy metabolism	Nitrogen metabolism [PATH:ko00910]	K02586	nifD	nitrogenase molybdenum-iron protein alpha chain [EC:1.18.6.1]	0.0909091	0	0	0	0	0	0	0	1	0	0
	Metabolism	Energy metabolism	Nitrogen metabolism [PATH:ko00910]	K02591	nifK	nitrogenase molybdenum-iron protein beta chain [EC:1.18.6.1]	0.0909091	0	0	0	0	0	0	0	1	0	0
	Metabolism	Energy metabolism	Oxidative phosphorylation [PATH:ko00190]	K11725	LHPP	phospholysine phosphohistidine inorganic pyrophosphate phosphatase [EC:3.6.1.1 3.1.3.-]	0	0	0	0	0	0	0.666667	0.75	1	1	1
	Metabolism	Energy metabolism	Oxidative phosphorylation [PATH:ko00190]	K00337	nuoH	NADH-quinone oxidoreductase subunit H [EC:7.1.1.2]	0.909091	1	1	0	0	0	0	0.916667	1	1	1
	Metabolism	Energy metabolism	Oxidative phosphorylation [PATH:ko00190]	K00937	ppk	polyphosphate kinase [EC:2.7.4.1]	0.909091	2	2	1	1	1	0	1	1	1	1
	Metabolism	Energy metabolism	Oxidative phosphorylation [PATH:ko00190]	K02124	ATPVK, ntpK, atpK	V/A-type H+/Na+-transporting ATPase subunit K	0.818182	0	0	0	0	0	1	1	1	1	1
	Metabolism	Energy metabolism	Sulfur metabolism [PATH:ko00920]	K00385	asrC	anaerobic sulfite reductase subunit C	0.636364	0	0	0.25	0	0	0	0	0	0	0
	Metabolism	Energy metabolism	Sulfur metabolism [PATH:ko00920]	K00299	ssuE	FMN reductase [EC:1.5.1.38]	0	0	0	0	0	0	0	0	0.8	0	0
	Metabolism	Energy metabolism	Sulfur metabolism [PATH:ko00920]	K00390	cysH	phosphoadenosine phosphosulfate reductase [EC:1.8.4.8 1.8.4.10]	1	1	1	1	0.75	0.666667	0	1	0.6	1	0.833333
	Genetic Information Processing	Folding, sorting and degradation	Protein export [PATH:ko03060]	K13280	SEC11, sipW	signal peptidase I [EC:3.4.21.89]	1	1	1	1	1	1	1	0.0833333	1	1	0
	Genetic Information Processing	Folding, sorting and degradation	RNA degradation [PATH:ko03018]	K03654	recQ	ATP-dependent DNA helicase RecQ [EC:3.6.4.12]	1	1	1	1	1	0.666667	0	0.916667	1	1	1
	Genetic Information Processing	Folding, sorting and degradation	Sulfur relay system [PATH:ko04122]	K04487	iscS, NFS1	cysteine desulfurase [EC:2.8.1.7]	0.818182	0	0	0	0	0	1	1	1	1	1
	Metabolism	Glycan biosynthesis and metabolism	O-Antigen nucleotide sugar biosynthesis [PATH:ko00541]	K00973	E2.7.7.24, rfbA, rffH	glucose-1-phosphate thymidylyltransferase [EC:2.7.7.24]	1	1	0	1	1	0.666667	0	0.25	0.4	0	0
	Metabolism	Glycan biosynthesis and metabolism	O-Antigen nucleotide sugar biosynthesis [PATH:ko00541]	K04042	glmU	bifunctional UDP-N-acetylglucosamine pyrophosphorylase / Glucosamine-1-phosphate N-acetyltransferase [EC:2.7.7.23 2.3.1.157]	1	1	0	1	1	1	0	0	0.4	0	0
	Metabolism	Glycan biosynthesis and metabolism	O-Antigen nucleotide sugar biosynthesis [PATH:ko00541]	K01790	rfbC, rmlC	dTDP-4-dehydrorhamnose 3,5-epimerase [EC:5.1.3.13]	0.363636	0	0	0.5	0	0	0	0.5	1	1	0
	Metabolism	Glycan biosynthesis and metabolism	O-Antigen nucleotide sugar biosynthesis [PATH:ko00541]	K19180	tll	dTDP-6-deoxy-L-talose 4-dehydrogenase (NAD+) [EC:1.1.1.339]	0.272727	0	0	0.5	0	0	0	0.5	1	1	0
	Human Diseases	Infectious disease: parasitic	African trypanosomiasis [PATH:ko05143]	K14475	ICP	inhibitor of cysteine peptidase	1	1	0	0	1	1	0	0	1	1	1
	Metabolism	Lipid metabolism	Glycerolipid metabolism [PATH:ko00561]	K13677	dgs, bgsA	1,2-diacylglycerol-3-alpha-glucose alpha-1,2-glucosyltransferase [EC:2.4.1.208]	0.636364	0	0	0	0	0	0	0	0	0	0
	Metabolism	Lipid metabolism	Glycerophospholipid metabolism [PATH:ko00564]	K01126	E3.1.4.46, glpQ, ugpQ	glycerophosphoryl diester phosphodiesterase [EC:3.1.4.46]	0.545455	0	0	0.25	0	0	0	0	0	0	0
	Metabolism	Lipid metabolism	Glycerophospholipid metabolism [PATH:ko00564]	K00995	pgsA, PGS1	CDP-diacylglycerol---glycerol-3-phosphate 3-phosphatidyltransferase [EC:2.7.8.5]	0	0	0	1	1	0.333333	0	0	0	0	0
	Metabolism	Lipid metabolism	Glycerophospholipid metabolism [PATH:ko00564]	K06131	clsA_B	cardiolipin synthase A/B [EC:2.7.8.-]	0.909091	1	1	1	0.75	1	0	0.916667	0.8	1	1
	Metabolism	Lipid metabolism	Glycerophospholipid metabolism [PATH:ko00564]	K17104	E2.5.1.41	phosphoglycerol geranylgeranyltransferase [EC:2.5.1.41]	1	0	0	0	0	0	1	1	1	1	1
	Metabolism	Lipid metabolism	Glycerophospholipid metabolism [PATH:ko00564]	K17105	E2.5.1.42	geranylgeranylglycerol-phosphate geranylgeranyltransferase [EC:2.5.1.42]	1	0	0	0.25	0	0	1	0.916667	1	1	1
	Metabolism	Lipid metabolism	Primary bile acid biosynthesis [PATH:ko00120]	K01442	E3.5.1.24	choloylglycine hydrolase [EC:3.5.1.24]	0	0	0	1	1	1	0	0	0	0	0
	Environmental Information Processing	Membrane transport	ABC transporters [PATH:ko02010]	K02000	proV	glycine betaine/proline transport system ATP-binding protein [EC:3.6.3.32]	0.909091	0	0	0	0	0	0	0	0	0	0
	Environmental Information Processing	Membrane transport	ABC transporters [PATH:ko02010]	K02001	proW	glycine betaine/proline transport system permease protein	0.909091	0	0	0	0	0	0	0	0	0	0
	Environmental Information Processing	Membrane transport	ABC transporters [PATH:ko02010]	K02002	proX	glycine betaine/proline transport system substrate-binding protein	0.818182	0	0	0	0	0	0	0	0	0	0
	Environmental Information Processing	Membrane transport	ABC transporters [PATH:ko02010]	K05772	tupA, vupA	tungstate transport system substrate-binding protein	0.909091	0	0	0.25	0.25	1	0	0	0.2	1	1
	Environmental Information Processing	Membrane transport	ABC transporters [PATH:ko02010]	K05773	tupB, vupB	tungstate transport system permease protein	0.909091	0	0	0.25	0.25	1	0	0	0.2	1	1
	Environmental Information Processing	Membrane transport	ABC transporters [PATH:ko02010]	K06857	tupC, vupC	tungstate transport system ATP-binding protein [EC:3.6.3.55]	1	0	0	0.25	0.25	1	0	0	0.2	1	1
	Environmental Information Processing	Membrane transport	ABC transporters [PATH:ko02010]	K09815	znuA	zinc transport system substrate-binding protein	0	1	1	0	0	0	0	1	1	0	0
	Environmental Information Processing	Membrane transport	ABC transporters [PATH:ko02010]	K09816	znuB	zinc transport system permease protein	0	1	1	0	0	0	0.666667	1	0.4	1	1
	Environmental Information Processing	Membrane transport	ABC transporters [PATH:ko02010]	K09817	znuC	zinc transport system ATP-binding protein [EC:3.6.3.-]	0	1	1	0	0	0	0.666667	1	1	1	1
	Environmental Information Processing	Membrane transport	ABC transporters [PATH:ko02010]	K15495	wtpA	molybdate/tungstate transport system substrate-binding protein	0.636364	0	0	0	0	0	0	0	0	0	0
	Environmental Information Processing	Membrane transport	ABC transporters [PATH:ko02010]	K15496	wtpB	molybdate/tungstate transport system permease protein	0.636364	0	0	0	0	0	0	0	0	0	0
	Environmental Information Processing	Membrane transport	ABC transporters [PATH:ko02010]	K15497	wtpC	molybdate/tungstate transport system ATP-binding protein [EC:3.6.3.- 3.6.3.55]	0.636364	0	0	0	0	0	0	0	0	0	0
	Environmental Information Processing	Membrane transport	ABC transporters [PATH:ko02010]	K01999	livK	branched-chain amino acid transport system substrate-binding protein	0.818182	0	0	1	1	1	0	0	1	1	1
	Environmental Information Processing	Membrane transport	ABC transporters [PATH:ko02010]	K02017	modC	molybdate transport system ATP-binding protein [EC:3.6.3.29]	0.545455	0	0	0.75	0.75	1	0	1	1	1	1
	Environmental Information Processing	Membrane transport	ABC transporters [PATH:ko02010]	K02018	modB	molybdate transport system permease protein	0.545455	0	0	0.75	0.75	1	0	1	1	1	1
	Environmental Information Processing	Membrane transport	ABC transporters [PATH:ko02010]	K02020	modA	molybdate transport system substrate-binding protein	0.545455	0	0	0.75	0.75	1	0	1	1	1	1
	Environmental Information Processing	Membrane transport	ABC transporters [PATH:ko02010]	K02036	pstB	phosphate transport system ATP-binding protein [EC:7.3.2.1]	0.818182	0	0	0.75	0.25	1	0	1	1	1	1
	Environmental Information Processing	Membrane transport	ABC transporters [PATH:ko02010]	K02040	pstS	phosphate transport system substrate-binding protein	0.818182	0	0	0.75	0.25	1	0	0.5	0	1	1
	Environmental Information Processing	Membrane transport	ABC transporters [PATH:ko02010]	K03523	bioY	biotin transport system substrate-specific component	1	0	0	1	1	1	0	1	1	1	1
	Environmental Information Processing	Membrane transport	ABC transporters [PATH:ko02010]	K07335	bmpA, bmpB, tmpC	basic membrane protein A and related proteins	0.0909091	1	1	1	0.75	1	0	0	0.8	1	1
	Metabolism	Metabolism of cofactors and vitamins	Biotin metabolism [PATH:ko00780]	K01012	bioB	biotin synthase [EC:2.8.1.6]	0.0909091	0	0	0	0	0	0	0	1	1	1
	Metabolism	Metabolism of cofactors and vitamins	Folate biosynthesis [PATH:ko00790]	K06984	K06984	beta-ribofuranosylaminobenzene 5'-phosphate synthase [EC:2.4.2.54]	0	1	1	1	1	0.666667	0.333333	0.166667	1	1	1
	Metabolism	Metabolism of cofactors and vitamins	Folate biosynthesis [PATH:ko00790]	K03639	moaA, CNX2	GTP 3',8-cyclase [EC:4.1.99.22]	1	1	0	0.75	1	1	0	1	1	1	1
	Metabolism	Metabolism of cofactors and vitamins	Folate biosynthesis [PATH:ko00790]	K03750	moeA	molybdopterin molybdotransferase [EC:2.10.1.1]	1	0	0	0	0	0	0	1	1	1	1
	Metabolism	Metabolism of cofactors and vitamins	Folate biosynthesis [PATH:ko00790]	K06897	K06897	7,8-dihydropterin-6-yl-methyl-4-(beta-D-ribofuranosyl)aminobenzene 5'-phosphate synthase [EC:2.5.1.105]	0.727273	1	1	1	0.75	0.666667	0	1	0	1	1
	Metabolism	Metabolism of cofactors and vitamins	Nicotinate and nicotinamide metabolism [PATH:ko00760]	K06989	nadX, ASPDH	aspartate dehydrogenase [EC:1.4.1.21]	0.545455	0	0	0	0	0	0	0	0	0	0
	Metabolism	Metabolism of cofactors and vitamins	One carbon pool by folate [PATH:ko00670]	K01934	MTHFS	5-formyltetrahydrofolate cyclo-ligase [EC:6.3.3.2]	0.727273	1	1	1	1	0.666667	0	0.916667	0.6	1	0.833333
	Metabolism	Metabolism of cofactors and vitamins	Pantothenate and CoA biosynthesis [PATH:ko00770]	K00077	panE, apbA	2-dehydropantoate 2-reductase [EC:1.1.1.169]	1	0	0	1	1	1	0	1	1	1	1
	Metabolism	Metabolism of cofactors and vitamins	Pantothenate and CoA biosynthesis [PATH:ko00770]	K13038	coaBC, dfp	phosphopantothenoylcysteine decarboxylase / phosphopantothenate---cysteine ligase [EC:4.1.1.36 6.3.2.5]	1	1	1	1	0.75	0	1	0.5	1	1	1
	Metabolism	Metabolism of cofactors and vitamins	Porphyrin and chlorophyll metabolism [PATH:ko00860]	K01749	hemC, HMBS	hydroxymethylbilane synthase [EC:2.5.1.61]	0.0909091	1	1	1	1	0.666667	1	0.833333	1	1	1
	Metabolism	Metabolism of cofactors and vitamins	Porphyrin and chlorophyll metabolism [PATH:ko00860]	K02224	cobB-cbiA	cobyrinic acid a,c-diamide synthase [EC:6.3.5.9 6.3.5.11]	1	0	0	0.5	0.75	0	0	0.75	0.6	1	0.333333
	Metabolism	Metabolism of cofactors and vitamins	Porphyrin and chlorophyll metabolism [PATH:ko00860]	K02232	cobQ, cbiP	adenosylcobyric acid synthase [EC:6.3.5.10]	0	0	0	1	1	1	0	0.75	0.8	1	1
	Metabolism	Metabolism of cofactors and vitamins	Porphyrin and chlorophyll metabolism [PATH:ko00860]	K02188	cbiD	cobalt-precorrin-5B (C1)-methyltransferase [EC:2.1.1.195]	0.909091	0	0	0.5	0.75	0	0	1	1	1	0.833333
	Metabolism	Metabolism of cofactors and vitamins	Porphyrin and chlorophyll metabolism [PATH:ko00860]	K02189	cbiG	cobalt-precorrin 5A hydrolase [EC:3.7.1.12]	0.909091	0	0	0.5	0.5	0	0	1	1	1	0.833333
	Metabolism	Metabolism of cofactors and vitamins	Porphyrin and chlorophyll metabolism [PATH:ko00860]	K02191	cbiT	cobalt-precorrin-6B (C15)-methyltransferase [EC:2.1.1.196]	1	0	0	0.5	0.75	0	0	0.916667	1	1	0.833333
	Metabolism	Metabolism of cofactors and vitamins	Porphyrin and chlorophyll metabolism [PATH:ko00860]	K02227	cbiB, cobD	adenosylcobinamide-phosphate synthase [EC:6.3.1.10]	0.909091	1	0	1	1	0.666667	0	0.916667	1	1	1
	Metabolism	Metabolism of cofactors and vitamins	Porphyrin and chlorophyll metabolism [PATH:ko00860]	K03394	cobI-cbiL	precorrin-2/cobalt-factor-2 C20-methyltransferase [EC:2.1.1.130 2.1.1.151]	1	0	0	0.5	0.75	0	0	1	1	1	0.833333
	Metabolism	Metabolism of cofactors and vitamins	Porphyrin and chlorophyll metabolism [PATH:ko00860]	K03399	cbiE	cobalt-precorrin-7 (C5)-methyltransferase [EC:2.1.1.289]	1	0	0	0.5	0.75	0	0	1	0.4	1	0.833333
	Metabolism	Metabolism of cofactors and vitamins	Porphyrin and chlorophyll metabolism [PATH:ko00860]	K04720	cobD	threonine-phosphate decarboxylase [EC:4.1.1.81]	1	1	0	1	1	1	0	1	1	1	1
	Metabolism	Metabolism of cofactors and vitamins	Porphyrin and chlorophyll metabolism [PATH:ko00860]	K05934	E2.1.1.131, cobJ, cbiH	precorrin-3B C17-methyltransferase [EC:2.1.1.131]	0.818182	0	0	0.5	0.5	0	0	1	1	1	0.833333
	Metabolism	Metabolism of cofactors and vitamins	Porphyrin and chlorophyll metabolism [PATH:ko00860]	K05936	cobM, cbiF	precorrin-4/cobalt-precorrin-4 C11-methyltransferase [EC:2.1.1.133 2.1.1.271]	1	0	0	0.5	0.5	0	0	1	1	1	0.833333
	Metabolism	Metabolism of cofactors and vitamins	Porphyrin and chlorophyll metabolism [PATH:ko00860]	K06042	cobH-cbiC	precorrin-8X/cobalt-precorrin-8 methylmutase [EC:5.4.99.61 5.4.99.60]	0.818182	0	0	0.5	0.5	0	0	1	1	1	0.833333
	Metabolism	Metabolism of cofactors and vitamins	Riboflavin metabolism [PATH:ko00740]	K02858	ribB, RIB3	3,4-dihydroxy 2-butanone 4-phosphate synthase [EC:4.1.99.12]	0	0	0	0	0	0	0	1	1	1	1
	Metabolism	Metabolism of cofactors and vitamins	Riboflavin metabolism [PATH:ko00740]	K14652	ribBA	3,4-dihydroxy 2-butanone 4-phosphate synthase / GTP cyclohydrolase II [EC:4.1.99.12 3.5.4.25]	1	0	0	1	1	0.666667	0	0	0	0	0
	Metabolism	Metabolism of cofactors and vitamins	Riboflavin metabolism [PATH:ko00740]	K04719	bluB	5,6-dimethylbenzimidazole synthase [EC:1.13.11.79]	0.0909091	1	0	1	1	1	0	0	1	0	0
	Metabolism	Metabolism of cofactors and vitamins	Thiamine metabolism [PATH:ko00730]	K03146	THI4, THI1	cysteine-dependent adenosine diphosphate thiazole synthase [EC:2.4.2.60]	0.818182	0	0	0	0	0	0	0	0	0	0
	Metabolism	Metabolism of cofactors and vitamins	Ubiquinone and other terpenoid-quinone biosynthesis [PATH:ko00130]	K03183	ubiE	demethylmenaquinone methyltransferase / 2-methoxy-6-polyprenyl-1,4-benzoquinol methylase [EC:2.1.1.163 2.1.1.201]	0.0909091	0	0	0	0	0	0	0	0	1	1
	Metabolism	Metabolism of cofactors and vitamins	Vitamin B6 metabolism [PATH:ko00750]	K00868	pdxK, pdxY	pyridoxine kinase [EC:2.7.1.35]	0	1	1	1	1	1	0	0	0	0	0
	Metabolism	Metabolism of cofactors and vitamins	Vitamin B6 metabolism [PATH:ko00750]	K06215	pdxS, pdx1	pyridoxal 5'-phosphate synthase pdxS subunit [EC:4.3.3.6]	1	0	0	0	0	0	1	0.75	1	1	1
	Metabolism	Metabolism of cofactors and vitamins	Vitamin B6 metabolism [PATH:ko00750]	K08681	pdxT, pdx2	5'-phosphate synthase pdxT subunit [EC:4.3.3.6]	1	0	0	0	0	0	1	0.75	1	1	1
	Metabolism	Metabolism of other amino acids	Glutathione metabolism [PATH:ko00480]	K01270	pepD	dipeptidase D [EC:3.4.13.-]	0	1	2	1	1	1	0	1	1	1	1
	Metabolism	Metabolism of other amino acids	Phosphonate and phosphinate metabolism [PATH:ko00440]	K03823	pat	phosphinothricin acetyltransferase [EC:2.3.1.183]	0.909091	1	0	0.25	0	0	0	0	0.6	1	1
	Metabolism	Metabolism of other amino acids	Phosphonate and phosphinate metabolism [PATH:ko00440]	K09459	E4.1.1.82	phosphonopyruvate decarboxylase [EC:4.1.1.82]	0	0	0	0	0	0	0	0	0.2	0	1
	Metabolism	Metabolism of terpenoids and polyketides	Polyketide sugar unit biosynthesis [PATH:ko00523]	K12710	novU	C-methyltransferase [EC:2.1.1.-]	0.0909091	0	0	0	0	0	0	0.333333	1	0	0
	Metabolism	Nucleotide metabolism	Purine metabolism [PATH:ko00230	K03787	surE	5'-nucleotidase [EC:3.1.3.5]	1	1	1	1	0.75	1	0	1	1	1	1
	Metabolism	Nucleotide metabolism	Purine metabolism [PATH:ko00230	K06928	NTPCR	nucleoside-triphosphatase [EC:3.6.1.15]	0.454545	0	1	1	1	1	1	0.0833333	0.4	1	0.833333
	Metabolism	Nucleotide metabolism	Purine metabolism [PATH:ko00230	K06966	ppnN	pyrimidine/purine-5'-nucleotide nucleosidase [EC:3.2.2.10 3.2.2.-]	1	0	0	0.75	1	0	0	0.833333	1	1	1
	Metabolism	Nucleotide metabolism	Purine metabolism [PATH:ko00230]	K00759	APRT, apt	adenine phosphoribosyltransferase [EC:2.4.2.7]	1	0	0	0	0	0	0	0	0	0	0
	Metabolism	Nucleotide metabolism	Purine metabolism [PATH:ko00230]	K00760	hprT, hpt, HPRT1	hypoxanthine phosphoribosyltransferase [EC:2.4.2.8]	0	1	1	1	1	0.666667	1	1	0.8	1	1
	Lipid metabolism	Nucleotide metabolism	Purine metabolism [PATH:ko00230]	K19710	E2.7.7.53	ATP adenylyltransferase [EC:2.7.7.53]	0	0	0	0.75	0.75	1	0	0	1	1	1
	Metabolism	Nucleotide metabolism	Purine metabolism [PATH:ko00230]	K01486	ade	adenine deaminase [EC:3.5.4.2]	1	1	2	1	1	0.666667	0	0.916667	0.8	1	1
	Metabolism	Nucleotide metabolism	Purine metabolism [PATH:ko00230]	K01939	purA, ADSS	adenylosuccinate synthase [EC:6.3.4.4]	0.909091	0	0	0	0	0	1	1	1	1	1
	Metabolism	Nucleotide metabolism	Purine metabolism [PATH:ko00230]	K11751	ushA	5'-nucleotidase / UDP-sugar diphosphatase [EC:3.1.3.5 3.6.1.45]	0	0	0	0	0	0	0	0	0	1	0.833333
	Metabolism	Nucleotide metabolism	Pyrimidine metabolism [PATH:ko00240]	K01485	codA	cytosine/creatinine deaminase [EC:3.5.4.1 3.5.4.21]	0.909091	0	0	0	0	0	0	0	0	0	0
	Not Included in Pathway or Brite	Poorly characterized	Function unknown	K06889	K06889	uncharacterized protein	1	0	0	0	0	0	0	0	0	1	0
	Not Included in Pathway or Brite	Poorly characterized	Function unknown	K06911	K06911	uncharacterized protein	0.818182	0	0	0	0	0	0	0	0	1	0
	Not Included in Pathway or Brite	Poorly characterized	Function unknown	K07003	K07003	uncharacterized protein	0.181818	1	1	0	0	0	1	0.916667	1	1	1
	Not Included in Pathway or Brite	Poorly characterized	Function unknown	K07079	K07079	uncharacterized protein	0	4	4	1	1	1	0	1	1	1	1
	Not Included in Pathway or Brite	Poorly characterized	Function unknown	K07112	K07112	uncharacterized protein	0.0909091	2	2	1	0	0	1	0.916667	1	1	0.833333
	Not Included in Pathway or Brite	Poorly characterized	Function unknown	K07149	K07149	uncharacterized protein	0.363636	1	0	0.75	1	1	0	1	0.8	1	1
	Not Included in Pathway or Brite	Poorly characterized	Function unknown	K09125	K09125	uncharacterized protein	0	1	1	1	1	1	0	0.666667	1	0	0.833333
	Not Included in Pathway or Brite	Poorly characterized	Function unknown	K09135	K09135	uncharacterized protein	0	0	0	0	0	0	0	1	1	1	1
	Not Included in Pathway or Brite	Poorly characterized	Function unknown	K09138	K09138	uncharacterized protein	1	1	0	0	0	0	0	0	1	1	1
	Not Included in Pathway or Brite	Poorly characterized	Function unknown	K06869	K06869	uncharacterized protein	0.909091	0	0	1	0.25	1	0	1	0.8	1	1
	Not Included in Pathway or Brite	Poorly characterized	Function unknown	K06885	K06885	uncharacterized protein	1	1	1	1	1	0	1	0.916667	1	1	1
	Not Included in Pathway or Brite	Poorly characterized	Function unknown	K06888	K06888	uncharacterized protein	0	0	0	0	0	0	0	0.166667	0.8	0	0
	Not Included in Pathway or Brite	Poorly characterized	Function unknown	K06921	K06921	uncharacterized protein	0.272727	0	1	0	0	0	0	0	1	1	0
	Not Included in Pathway or Brite	Poorly characterized	Function unknown	K06923	K06923	uncharacterized protein	0	0	0	0	0	0	0	0.916667	0.8	0	0
	Not Included in Pathway or Brite	Poorly characterized	Function unknown	K06933	K06933	uncharacterized protein	1	1	1	0	0	0	0	1	1	1	1
	Not Included in Pathway or Brite	Poorly characterized	Function unknown	K06939	K06939	uncharacterized protein	0.454545	0	0	0	0	0	1	1	1	1	1
	Not Included in Pathway or Brite	Poorly characterized	Function unknown	K06951	K06951	uncharacterized protein	0.909091	1	1	1	1	1	0	1	1	1	1
	Not Included in Pathway or Brite	Poorly characterized	Function unknown	K07005	K07005	uncharacterized protein	1	0	0	1	1	1	0	1	1	1	1
	Not Included in Pathway or Brite	Poorly characterized	Function unknown	K07045	K07045	uncharacterized protein	0	6	2	1	1	1	0	0	0	0	0
	Not Included in Pathway or Brite	Poorly characterized	Function unknown	K07075	K07075	uncharacterized protein	1	4	5	1	1	1	0	0.0833333	1	1	1
	Not Included in Pathway or Brite	Poorly characterized	Function unknown	K07078	K07078	uncharacterized protein	0	0	0	0	0	0	0	0	1	1	1
	Not Included in Pathway or Brite	Poorly characterized	Function unknown	K07089	K07089	uncharacterized protein	0.909091	0	0	0.25	0	0	0	0.833333	1	1	1
	Not Included in Pathway or Brite	Poorly characterized	Function unknown	K07090	K07090	uncharacterized protein	1	1	2	1	1	1	0	1	1	1	1
	Not Included in Pathway or Brite	Poorly characterized	Function unknown	K07103	K07103	uncharacterized protein	1	1	1	1	1	1	0	1	1	1	1
	Not Included in Pathway or Brite	Poorly characterized	Function unknown	K07124	K07124	uncharacterized protein	0	0	0	0	0	0	0	0	0	1	1
	Not Included in Pathway or Brite	Poorly characterized	Function unknown	K07502	yprB	uncharacterized protein	1	1	1	1	1	0.666667	0	1	1	1	1
	Not Included in Pathway or Brite	Poorly characterized	Function unknown	K09141	K09141	uncharacterized protein	0.727273	1	1	0.75	1	0.666667	0	0.0833333	1	1	0.833333
	Not Included in Pathway or Brite	Poorly characterized	Function unknown	K09150	K09150	uncharacterized protein	0.909091	1	1	1	1	0.333333	0	1	1	1	1
	Not Included in Pathway or Brite	Poorly characterized	Function unknown	K09707	K09707	uncharacterized protein	0	1	1	1	1	1	0	0	0	0	0
	Not Included in Pathway or Brite	Poorly characterized	Function unknown	K09790	K09790	uncharacterized protein	0	0	0	0	0	0	0	0	1	1	1
	Not Included in Pathway or Brite	Poorly characterized	Function unknown	K09807	K09807	uncharacterized protein	0.909091	2	1	0	0	0	0	0.916667	1	1	1
	Not Included in Pathway or Brite	Poorly characterized	General function prediction only	K02348	elaA	ElaA protein	0	0	0	1	1	0.666667	0	1	0	0	0
	Not Included in Pathway or Brite	Poorly characterized	General function prediction only	K02617	paaY	phenylacetic acid degradation protein	0.909091	0	0	1	1	1	0	0	0	0	0
	Not Included in Pathway or Brite	Poorly characterized	General function prediction only	K04477	ycdX	putative hydrolase	1	1	1	0.75	1	1	0	1	1	1	1
	Not Included in Pathway or Brite	Poorly characterized	General function prediction only	K06877	K06877	DEAD/DEAH box helicase domain-containing protein	0.909091	1	1	1	1	0.666667	0	0.916667	0.8	1	1
	Not Included in Pathway or Brite	Poorly characterized	General function prediction only	K08971	K08971	putative membrane protein	1	1	1	1	1	0.666667	0	1	0.2	1	0.666667
	Not Included in Pathway or Brite	Poorly characterized	General function prediction only	K08974	K08974	putative membrane protein	1	1	1	1	1	1	1	0.416667	0.6	1	1
	Brite Hierarchies	Protein families: genetic information processing	Chaperones and folding catalysts [BR:ko03110]	K03672	trxC	thioredoxin 2 [EC:1.8.1.8]	0.545455	1	1	1	1	1	0	1	0	1	1
	Brite Hierarchies	Protein families: genetic information processing	Chaperones and folding catalysts [BR:ko03110]	K03769	ppiC	peptidyl-prolyl cis-trans isomerase C [EC:5.2.1.8]	1	1	1	1	1	1	0	0.916667	1	1	1
	Brite Hierarchies	Protein families: genetic information processing	Chaperones and folding catalysts [BR:ko03110]	K09497	CCT5	T-complex protein 1 subunit epsilon	1	1	1	0	0	0	1	1	0.8	1	1
	Brite Hierarchies	Protein families: genetic information processing	DNA repair and recombination proteins [BR:ko03400]	K03546	sbcC, rad50	DNA repair protein SbcC/Rad50	0.0909091	0	0	0	0	0	0	0.416667	0.8	1	1
	Brite Hierarchies	Protein families: genetic information processing	DNA repair and recombination proteins [BR:ko03400]	K03547	sbcD, mre11	DNA repair protein SbcD/Mre11	0.0909091	0	1	0	0	0	0	0.916667	1	1	0.833333
	Brite Hierarchies	Protein families: genetic information processing	DNA repair and recombination proteins [BR:ko03400]	K03658	helD	DNA helicase IV [EC:3.6.4.12]	0	0	0	0	0	0	0	0	0.6	1	1
	Brite Hierarchies	Protein families: genetic information processing	DNA repair and recombination proteins [BR:ko03400]	K16898	addA	ATP-dependent helicase/nuclease subunit A [EC:3.1.-.- 3.6.4.12]	0.636364	0	0	1	0	0	1	0	1	1	1
	Brite Hierarchies	Protein families: genetic information processing	Messenger RNA biogenesis [BR:ko03019]	K03698	cbf, cbf1	3'-5' exoribonuclease [EC:3.1.-.-]	0.909091	1	1	1	1	1	0	1	0.8	1	1
	Brite Hierarchies	Protein families: genetic information processing	Ribosome biogenesis [BR:ko03009]	K03537	POP5	ribonuclease P/MRP protein subunit POP5 [EC:3.1.26.5]	1	1	1	1	1	1	0	1	1	1	1
	Brite Hierarchies	Protein families: genetic information processing	Ribosome biogenesis [BR:ko03009]	K07574	yhbY	RNA-binding protein	0	0	0	0	0	0	0	0	1	1	1
	Brite Hierarchies	Protein families: genetic information processing	Ribosome biogenesis [BR:ko03009]	K11130	NOP10, NOLA3	H/ACA ribonucleoprotein complex subunit 3	0	1	1	0	0	0	0	0	1	0	0.166667
	Brite Hierarchies	Protein families: genetic information processing	Transcription factors [BR:ko03000]	K10947	padR	PadR family transcriptional regulator, regulatory protein PadR	0	0	0	0.25	0	0	0	0.833333	1	1	0.833333
	Brite Hierarchies	Protein families: genetic information processing	Transcription factors [BR:ko03000]	K03718	asnC	Lrp/AsnC family transcriptional regulator, regulator for asnA, asnC and gidA	0.727273	1	1	0.75	1	1	0	0	0	0	0
	Brite Hierarchies	Protein families: genetic information processing	Transcription factors [BR:ko03000]	K03719	lrp	Lrp/AsnC family transcriptional regulator, leucine-responsive regulatory protein	0	0	0	0	0	0	0	1	0	0	0
	Brite Hierarchies	Protein families: genetic information processing	Transcription factors [BR:ko03000]	K03892	arsR	ArsR family transcriptional regulator, arsenate/arsenite/antimonite-responsive transcriptional repressor	0.818182	1	1	0.25	0	0	0	0.916667	0.8	1	1
	Brite Hierarchies	Protein families: genetic information processing	Transcription factors [BR:ko03000]	K07727	K07727	putative transcriptional regulator	0.272727	0	0	1	0	0	0	1	1	1	1
	Brite Hierarchies	Protein families: genetic information processing	Transcription factors [BR:ko03000]	K07729	K07729	putative transcriptional regulator	0.909091	1	1	1	0	1	1	1	1	1	1
	Brite Hierarchies	Protein families: genetic information processing	Transcription factors [BR:ko03000]	K07979	ytrA	GntR family transcriptional regulator	0.909091	0	0	0.75	1	1	0	1	1	1	1
	Brite Hierarchies	Protein families: genetic information processing	Transcription machinery [BR:ko03021]	K04749	rsbV	anti-sigma B factor antagonist	0.727273	0	2	0	0	0	0	0	0	0	0
	Brite Hierarchies	Protein families: genetic information processing	Transcription machinery [BR:ko03021]	K07315	rsbU_P	phosphoserine phosphatase RsbU/P [EC:3.1.3.3]	0.818182	0	0	0	0	0	0	0	0	0	0
	Brite Hierarchies	Protein families: genetic information processing	Transfer RNA biogenesis [BR:ko03016]	K10761	THG1	tRNA(His) guanylyltransferase [EC:2.7.7.79]	0.909091	0	0	0	1	1	1	0	0	0	0
	Brite Hierarchies	Protein families: genetic information processing	Transfer RNA biogenesis [BR:ko03016]	K01975	thpR	RNA 2',3'-cyclic 3'-phosphodiesterase [EC:3.1.4.58]	1	1	1	1	1	1	0	0.833333	1	1	1
	Brite Hierarchies	Protein families: genetic information processing	Transfer RNA biogenesis [BR:ko03016]	K07055	TRM12, TYW2	tRNA wybutosine-synthesizing protein 2 [EC:2.5.1.114]	1	1	1	1	0.75	0.333333	1	0.25	1	1	1
	Brite Hierarchies	Protein families: genetic information processing	Transfer RNA biogenesis [BR:ko03016]	K14168	CTU1, NCS6	cytoplasmic tRNA 2-thiolation protein 1 [EC:2.7.7.-]	0.818182	1	1	0.75	1	1	0	0.166667	1	1	0.833333
	Brite Hierarchies	Protein families: genetic information processing	Transfer RNA biogenesis [BR:ko03016]	K15449	TYW1	tRNA wybutosine-synthesizing protein 1 [EC:4.1.3.44]	1	1	1	1	1	1	1	0.666667	0.2	1	1
	Brite Hierarchies	Protein families: genetic information processing	Transfer RNA biogenesis [BR:ko03016]	K19055	prdX, proX	Ala-tRNA(Pro) deacylase [EC:3.1.1.-]	0.0909091	0	0	0	0	0	0	0	1	1	1
	Brite Hierarchies	Protein families: metabolism	Amino acid related enzymes [BR:ko01007]	K10907	K10907	aminotransferase [EC:2.6.1.-]	0.909091	1	1	0.75	1	1	0	0.916667	1	1	1
	Brite Hierarchies	Protein families: metabolism	Lipid biosynthesis proteins [BR:ko01004]	K00666	ACSF2	fatty-acyl-CoA synthase [EC:6.2.1.-]	1	1	1	1	1	1	0	0.833333	1	1	1
	Brite Hierarchies	Protein families: metabolism	Lipopolysaccharide biosynthesis proteins [BR:ko01005]	K12994	wbdB, wbpY	mannosyl-N-acetyl-alpha-D-glucosaminyl-diphospho-ditrans,octacis-undecaprenol 3-alpha-mannosyltransferase / alpha-1,3-rhamnosyltransferase [EC:2.4.1.349 2.4.1.-]	0.0909091	0	0	0	0	0	0	0.0833333	0	0	0.833333
	Brite Hierarchies	Protein families: metabolism	Peptidases and inhibitors [BR:ko01002]	K08315	hycI	hydrogenase 3 maturation protease [EC:3.4.23.51]	1	1	1	0	0	0	0.666667	0.5	0.4	1	0.666667
	Brite Hierarchies	Protein families: metabolism	Peptidases and inhibitors [BR:ko01002]	K01271	pepQ	Xaa-Pro dipeptidase [EC:3.4.13.9]	0.909091	0	0	0	0	0	0	1	1	1	1
	Brite Hierarchies	Protein families: metabolism	Peptidases and inhibitors [BR:ko01002]	K06910	K06910	uncharacterized protein	1	1	1	1	1	1	0	1	1	1	1
	Brite Hierarchies	Protein families: metabolism	Peptidases and inhibitors [BR:ko01002]	K07386	pepO	putative endopeptidase [EC:3.4.24.-]	0	0	1	0	0	0	0	0	1	1	1
	Brite Hierarchies	Protein families: metabolism	Prenyltransferases [BR:ko01006]	K14136	K14136	decaprenyl-phosphate phosphoribosyltransferase [EC:2.4.2.45]	0	0	2	0.25	0	0	0	0	0.6	1	1
	Brite Hierarchies	Protein families: signaling and cellular processes	Bacterial motility proteins [BR:ko02035]	K07332	flaI-A, flaI	archaeal flagellar protein FlaI	0.909091	1	2	1	0.5	0.333333	0	1	1	1	1
	Brite Hierarchies	Protein families: signaling and cellular processes	Bacterial motility proteins [BR:ko02035]	K07333	flaJ-A, flaJ	archaeal flagellar protein FlaJ	0.818182	2	2	1	0.75	1	0	1	1	1	1
	Brite Hierarchies	Protein families: signaling and cellular processes	Bacterial motility proteins [BR:ko02035]	K07991	flaK-A, flaK	archaeal preflagellin peptidase FlaK [EC:3.4.23.52]	1	1	1	1	1	0.333333	0	0.833333	0.8	1	1
	Brite Hierarchies	Protein families: signaling and cellular processes	Bacterial toxins [BR:ko02042]	K11041	eta	exfoliative toxin A/B	0	0	0	1	1	1	0	0	1	1	1
	Brite Hierarchies	Protein families: signaling and cellular processes	Bacterial toxins [BR:ko02042]	K11068	hlyIII	hemolysin III	0	0	0	1	1	1	0	0	0	0	0
	Brite Hierarchies	Protein families: signaling and cellular processes	Cytoskeleton proteins [BR:ko04812]	K06990	MEMO1	MEMO1 family protein	1	1	1	1	1	1	0	1	1	1	1
	Brite Hierarchies	Protein families: signaling and cellular processes	Exosome [BR:ko04147]	K02503	HINT1, hinT, hit	histidine triad (HIT) family protein	0.272727	0	0	0.25	0.25	0	0	0.916667	0	0	0
	Brite Hierarchies	Protein families: signaling and cellular processes	Exosome [BR:ko04147]	K03386	PRDX2_4, ahpC	peroxiredoxin (alkyl hydroperoxide reductase subunit C) [EC:1.11.1.15]	0.818182	0	0	0	0	0	0	1	1	1	1
	Brite Hierarchies	Protein families: signaling and cellular processes	Prokaryotic defense system [BR:ko02048]	K07725	csa3	CRISPR-associated protein Csa3	0	0	0	0	0	0	1	0.833333	1	1	1
	Brite Hierarchies	Protein families: signaling and cellular processes	Prokaryotic defense system [BR:ko02048]	K00571	E2.1.1.72	site-specific DNA-methyltransferase (adenine-specific) [EC:2.1.1.72]	1	0	0	0	0.5	0.666667	0	0.916667	1	1	0.833333
	Brite Hierarchies	Protein families: signaling and cellular processes	Prokaryotic defense system [BR:ko02048]	K01155	E3.1.21.4	type II restriction enzyme [EC:3.1.21.4]	0	0	0	0.75	0.75	0	0	0	0	0	1
	Brite Hierarchies	Protein families: signaling and cellular processes	Prokaryotic defense system [BR:ko02048]	K06218	relE, stbE	mRNA interferase RelE/StbE	0.0909091	0	1	0	0	0	0	0.916667	0	0	0
	Brite Hierarchies	Protein families: signaling and cellular processes	Prokaryotic defense system [BR:ko02048]	K07464	cas4	CRISPR-associated exonuclease Cas4 [EC:3.1.12.1]	1	1	1	1	1	1	0	1	1	1	1
	Brite Hierarchies	Protein families: signaling and cellular processes	Prokaryotic defense system [BR:ko02048]	K07473	dinJ	DNA-damage-inducible protein J	0	0	1	0.5	0	0.333333	0	0.833333	0.4	0	0
	Brite Hierarchies	Protein families: signaling and cellular processes	Prokaryotic defense system [BR:ko02048]	K19157	yafQ	mRNA interferase YafQ [EC:3.1.-.-]	0	0	0	0.25	0	0	0	0.666667	0.4	0	1
	Brite Hierarchies	Protein families: signaling and cellular processes	Transporters [BR:ko02000]	K02031	ABC.PE.A	peptide/nickel transport system ATP-binding protein	0.909091	0	0	0	0	0	0	0	1	1	0
	Brite Hierarchies	Protein families: signaling and cellular processes	Transporters [BR:ko02000]	K02032	ABC.PE.A1	peptide/nickel transport system ATP-binding protein	1	0	0	0	0	0	0	0	1	1	0
	Brite Hierarchies	Protein families: signaling and cellular processes	Transporters [BR:ko02000]	K02051	ABC.SN.S	NitT/TauT family transport system substrate-binding protein	0.818182	0	0	0	0	0	1	0	0	0	0
	Brite Hierarchies	Protein families: signaling and cellular processes	Transporters [BR:ko02000]	K02824	pyrP, uraA	uracil permease	0	1	1	0.75	1	1	0	0.916667	1	1	1
	Brite Hierarchies	Protein families: signaling and cellular processes	Transporters [BR:ko02000]	K03298	TC.DME	drug/metabolite transporter, DME family	1	0	0	0	0	0	0	0	0	0	0
	Brite Hierarchies	Protein families: signaling and cellular processes	Transporters [BR:ko02000]	K03315	nhaC	Na+:H+ antiporter, NhaC family	0.181818	1	1	1	1	0.666667	0	1	1	0	0
	Brite Hierarchies	Protein families: signaling and cellular processes	Transporters [BR:ko02000]	K03325	ACR3, arsB	arsenite transporter	0.818182	0	0	0	0	0	0	0	0	0	0
	Brite Hierarchies	Protein families: signaling and cellular processes	Transporters [BR:ko02000]	K06901	pbuG	putative MFS transporter, AGZA family, xanthine/uracil permease	0	1	2	0	0	0	0	0.666667	1	1	1
	Brite Hierarchies	Protein families: signaling and cellular processes	Transporters [BR:ko02000]	K07114	yfbK	Ca-activated chloride channel homolog	0.545455	0	0	0	0	0	0	0	0	0	0
	Brite Hierarchies	Protein families: signaling and cellular processes	Transporters [BR:ko02000]	K08168	tetB	MFS transporter, DHA2 family, metal-tetracycline-proton antiporter	0.0909091	0	0	0.75	1	1	0	0.916667	1	1	1
	Brite Hierarchies	Protein families: signaling and cellular processes	Transporters [BR:ko02000]	K16052	ynaI, mscMJ	MscS family membrane protein	0	0	0	1	1	1	0	1	0.8	1	1
	Brite Hierarchies	Protein families: signaling and cellular processes	Transporters [BR:ko02000]	K18218	tet35	tetracycline resistance efflux pump	0	0	0	1	1	0.666667	1	0	0	1	1
	Brite Hierarchies	Protein families: signaling and cellular processes	Transporters [BR:ko02000]	K01990	ABC-2.A	ABC-2 type transport system ATP-binding protein	0.909091	1	1	1	1	0.666667	0	0.916667	1	1	1
	Brite Hierarchies	Protein families: signaling and cellular processes	Transporters [BR:ko02000]	K02004	ABC.CD.P	putative ABC transport system permease protein	1	2	2	1	1	0.666667	0	1	1	1	1
	Brite Hierarchies	Protein families: signaling and cellular processes	Transporters [BR:ko02000]	K02006	cbiO	cobalt/nickel transport system ATP-binding protein	1	1	1	0.5	0.75	0	1	0.916667	1	1	1
	Brite Hierarchies	Protein families: signaling and cellular processes	Transporters [BR:ko02000]	K02007	cbiM	cobalt/nickel transport system permease protein	1	1	1	0.5	0.75	0	1	1	1	1	1
	Brite Hierarchies	Protein families: signaling and cellular processes	Transporters [BR:ko02000]	K02008	cbiQ	cobalt/nickel transport system permease protein	1	1	1	0.5	0.75	0	1	1	1	1	1
	Brite Hierarchies	Protein families: signaling and cellular processes	Transporters [BR:ko02000]	K02009	cbiN	cobalt/nickel transport protein	1	0	0	0.5	0.75	0	0	1	1	1	1
	Brite Hierarchies	Protein families: signaling and cellular processes	Transporters [BR:ko02000]	K02028	ABC.PA.A	polar amino acid transport system ATP-binding protein [EC:7.4.2.1]	0.909091	2	2	1	1	1	0	1	1	1	1
	Brite Hierarchies	Protein families: signaling and cellular processes	Transporters [BR:ko02000]	K02029	ABC.PA.P	polar amino acid transport system permease protein	0.909091	3	3	1	1	1	0	1	1	1	1
	Brite Hierarchies	Protein families: signaling and cellular processes	Transporters [BR:ko02000]	K02030	ABC.PA.S	polar amino acid transport system substrate-binding protein	0.909091	5	2	1	1	1	0	1	1	1	1
	Brite Hierarchies	Protein families: signaling and cellular processes	Transporters [BR:ko02000]	K02033	ABC.PE.P	peptide/nickel transport system permease protein	0.727273	0	0	0	0.75	0	0	0	1	1	1
	Brite Hierarchies	Protein families: signaling and cellular processes	Transporters [BR:ko02000]	K02034	ABC.PE.P1	peptide/nickel transport system permease protein	0.818182	0	0	0	0.75	0	0	0	1	1	1
	Brite Hierarchies	Protein families: signaling and cellular processes	Transporters [BR:ko02000]	K02035	ABC.PE.S	peptide/nickel transport system substrate-binding protein	0.727273	0	0	0	0.75	0	0	0	1	1	1
	Brite Hierarchies	Protein families: signaling and cellular processes	Transporters [BR:ko02000]	K02074	ABC.ZM.A	zinc/manganese transport system ATP-binding protein	0.0909091	0	0	0	0	0	0	0	0	1	1
	Brite Hierarchies	Protein families: signaling and cellular processes	Transporters [BR:ko02000]	K02075	ABC.ZM.P	zinc/manganese transport system permease protein	0.0909091	0	0	0	0	0	0	0	0	1	1
	Brite Hierarchies	Protein families: signaling and cellular processes	Transporters [BR:ko02000]	K02077	ABC.ZM.S	zinc/manganese transport system substrate-binding protein	0.0909091	0	0	0	0	0	0	0	0	1	1
	Brite Hierarchies	Protein families: signaling and cellular processes	Transporters [BR:ko02000]	K02440	GLPF	glycerol uptake facilitator protein	0.909091	0	0	1	1	1	0	1	1	1	1
	Brite Hierarchies	Protein families: signaling and cellular processes	Transporters [BR:ko02000]	K03320	amt, AMT, MEP	ammonium transporter, Amt family	0.909091	0	0	1	0.75	0	0	1	1	1	1
	Brite Hierarchies	Protein families: signaling and cellular processes	Transporters [BR:ko02000]	K03498	trkH, trkG, ktrB	trk system potassium uptake protein	1	1	1	1	1	1	0	0.916667	1	1	1
	Brite Hierarchies	Protein families: signaling and cellular processes	Transporters [BR:ko02000]	K03499	trkA, ktrA	trk system potassium uptake protein	0.909091	1	1	1	1	1	0	0.916667	1	1	1
	Brite Hierarchies	Protein families: signaling and cellular processes	Transporters [BR:ko02000]	K04758	feoA	ferrous iron transport protein A	0.727273	0	1	1	1	0.666667	0	1	0	0	0
	Brite Hierarchies	Protein families: signaling and cellular processes	Transporters [BR:ko02000]	K05565	mnhA, mrpA	multicomponent Na+:H+ antiporter subunit A	0	0	0	0	0	0	0	0.75	0	0	0
	Brite Hierarchies	Protein families: signaling and cellular processes	Transporters [BR:ko02000]	K05566	mnhB, mrpB	multicomponent Na+:H+ antiporter subunit B	1	1	1	0	0	0	0	0.916667	1	1	1
	Brite Hierarchies	Protein families: signaling and cellular processes	Transporters [BR:ko02000]	K05567	mnhC, mrpC	multicomponent Na+:H+ antiporter subunit C	1	1	1	0	0	0	0	0.916667	1	1	1
[truncated: 111 more rows]
